# Supplementary material for: Non-random mating patterns within and across education and mental and somatic health
Source: Nat Commun. 2024 Dec 3;15:10505. doi: 10.1038/s41467-024-54966-9 (PMC11615381; doi:10.1038/s41467-024-54966-9)
Supplement: Supplementary file 4 — Source Data [file 41467_2024_54966_MOESM4_ESM.xlsx]

## Sheet: Table 3
variable	who	est	se	cilo	cihi	p_value
grunnskolepoengadjaar	r_partner	0.424055	0.00682924	0.417363	0.430748	0
grunnskolepoengadjaar	r_sibling	0.521546	0.00500627	0.51664	0.526452	0
grunnskolepoengadjaar	r_inlaw	0.294598	0.00666523	0.288066	0.30113	0
grunnskolepoengadjaar	r_siblawsib	0.20524	0.0105193	0.194931	0.215548	0
edu2018yr_resid	r_partner	0.478048	0.00493592	0.473211	0.482886	0
edu2018yr_resid	r_sibling	0.40019	0.0044671	0.395812	0.404567	0
edu2018yr_resid	r_inlaw	0.287812	0.00495152	0.28296	0.292665	0
edu2018yr_resid	r_siblawsib	0.180891	0.00754313	0.173499	0.188284	0
depressive	r_partner	0.164065	0.0190156	0.14543	0.1827	0
depressive	r_sibling	0.226645	0.0150456	0.211901	0.24139	0
depressive	r_inlaw	0.0711468	0.0162888	0.0551841	0.0871095	1.25482e-05
depressive	r_siblawsib	0.0526762	0.0269207	0.0262944	0.079058	0.0503809
anxiety	r_partner	0.107542	0.0336827	0.074534	0.140551	0.00140895
anxiety	r_sibling	0.199074	0.0252238	0.174355	0.223793	2.88658e-15
anxiety	r_inlaw	0.0396609	0.0293491	0.0108993	0.0684225	0.176583
anxiety	r_siblawsib	-0.00665148	0.0505193	-0.0561595	0.0428566	0.895252
phobia	r_partner	0.0893371	0.0608383	0.0297167	0.148958	0.141986
phobia	r_sibling	0.130081	0.0445929	0.0863807	0.173781	0.00353327
phobia	r_inlaw	0.0306739	0.0525326	-0.020807	0.0821549	0.559285
phobia	r_siblawsib	-0.00461461	0.0877533	-0.0906112	0.081382	0.958062
acutestress	r_partner	0.109539	0.0214289	0.088539	0.130539	3.19201e-07
acutestress	r_sibling	0.253777	0.0164827	0.237625	0.26993	0
acutestress	r_inlaw	0.0535542	0.018539	0.0353864	0.0717221	0.00386793
acutestress	r_siblawsib	0.0255312	0.0322263	-0.00604995	0.0571124	0.428216
sleep	r_partner	0.107107	0.0255483	0.08207	0.132144	2.76112e-05
sleep	r_sibling	0.150389	0.0205238	0.130276	0.170502	2.34479e-13
sleep	r_inlaw	0.0377606	0.0221968	0.0160081	0.0595131	0.0889106
sleep	r_siblawsib	0.0107613	0.0365968	-0.0251029	0.0466256	0.768719
alc	r_partner	0.103292	0.0492331	0.0550445	0.15154	0.0359034
alc	r_sibling	0.142668	0.0420062	0.101503	0.183833	0.000682896
alc	r_inlaw	0.0505544	0.0473031	0.0041982	0.0969106	0.28519
alc	r_siblawsib	-0.0169903	0.0965337	-0.111592	0.077611	0.860291
sud	r_partner	0.544428	0.0302524	0.514781	0.574075	0
sud	r_sibling	0.369204	0.0346293	0.335267	0.40314	0
sud	r_inlaw	0.265265	0.0379977	0.228028	0.302502	2.92921e-12
sud	r_siblawsib	0.101132	0.0772965	0.0253824	0.176881	0.190751
adhd	r_partner	0.237693	0.0349061	0.203486	0.271901	9.79328e-12
adhd	r_sibling	0.425783	0.0238578	0.402403	0.449163	0
adhd	r_inlaw	0.0986269	0.0332079	0.0660837	0.13117	0.00297818
adhd	r_siblawsib	0.0511386	0.05876	-0.0064451	0.108722	0.384138
psychoaff	r_partner	0.206058	0.0784657	0.129163	0.282953	0.00863729
psychoaff	r_sibling	0.20897	0.0533034	0.156734	0.261206	8.84074e-05
psychoaff	r_inlaw	0.0359934	0.0729632	-0.0355092	0.107496	0.621794
psychoaff	r_siblawsib	0.0545684	0.0986087	-0.0420663	0.151203	0.580001
personality	r_partner	0.212702	0.106893	0.107948	0.317455	0.0466076
personality	r_sibling	0.175499	0.0853511	0.0918561	0.259141	0.0397636
personality	r_inlaw	0.100514	0.100938	0.0015967	0.199431	0.319347
personality	r_siblawsib	0.0683419	0.158895	-0.0873724	0.224056	0.667118
headaches	r_partner	0.0388966	0.0168387	0.0223949	0.0553983	0.0208912
headaches	r_sibling	0.113884	0.0129081	0.101235	0.126534	0
headaches	r_inlaw	0.0261438	0.0132034	0.0132047	0.0390828	0.0476942
headaches	r_siblawsib	0.00715742	0.0212185	-0.0136363	0.0279512	0.735876
pain	r_partner	0.0791148	0.0134137	0.0659697	0.09226	3.67774e-09
pain	r_sibling	0.13406	0.0108776	0.1234	0.14472	0
pain	r_inlaw	0.0460716	0.011083	0.0352104	0.0569327	3.22523e-05
pain	r_siblawsib	0.0230763	0.0180582	0.00537956	0.040773	0.201291
abdominalpain	r_partner	0.0335001	0.0155782	0.0182337	0.0487664	0.0315196
abdominalpain	r_sibling	0.103449	0.0121558	0.0915368	0.115362	0
abdominalpain	r_inlaw	0.0239727	0.0123206	0.0118988	0.0360466	0.0516852
abdominalpain	r_siblawsib	0.00988329	0.0198522	-0.00957151	0.0293381	0.618594
fractures	r_partner	0.0701765	0.0225556	0.0480724	0.0922805	0.00186283
fractures	r_sibling	0.0902416	0.0178975	0.0727023	0.107781	4.60401e-07
fractures	r_inlaw	0.0292195	0.0186117	0.0109804	0.0474586	0.116425
fractures	r_siblawsib	0.0234283	0.0301372	-0.00610555	0.0529622	0.436929
acne	r_partner	0.0414806	0.0255598	0.0164325	0.0665287	0.104614
acne	r_sibling	0.212769	0.0180021	0.195127	0.230411	0
acne	r_inlaw	0.0235184	0.0210897	0.00285094	0.0441859	0.26478
acne	r_siblawsib	0.0325399	0.0339806	-0.000760481	0.0658402	0.338263
injurymusc	r_partner	0.0750102	0.0201491	0.0552645	0.094756	0.000197054
injurymusc	r_sibling	0.130928	0.0160045	0.115244	0.146612	2.22045e-16
injurymusc	r_inlaw	0.0452503	0.0166739	0.0289102	0.0615904	0.00665076
injurymusc	r_siblawsib	0.0476998	0.027489	0.0207611	0.0746385	0.0826991
asthma	r_partner	0.0206632	0.024023	-0.00287888	0.0442054	0.38971
asthma	r_sibling	0.228173	0.0164719	0.21203	0.244315	0
asthma	r_inlaw	0.0184808	0.0189485	-8.83918e-05	0.0370499	0.329403
asthma	r_siblawsib	0.0280017	0.029348	-0.000758789	0.0567622	0.340019
allergicrhinitis	r_partner	0.0202866	0.0186989	0.00196203	0.0386113	0.277962
allergicrhinitis	r_sibling	0.185661	0.0137658	0.172171	0.199151	0
allergicrhinitis	r_inlaw	0.0142615	0.0150751	-0.000511854	0.0290348	0.344134
allergicrhinitis	r_siblawsib	0.00400483	0.0243048	-0.0198135	0.0278231	0.869121
laceration	r_partner	0.0375396	0.0194184	0.01851	0.0565693	0.0532117
laceration	r_sibling	0.0742652	0.0149891	0.0595761	0.0889542	7.24732e-07
laceration	r_inlaw	0.016066	0.0153824	0.000991487	0.0311405	0.296283
laceration	r_siblawsib	-0.00404614	0.0249584	-0.028505	0.0204127	0.871215
naevusmole	r_partner	0.0561014	0.0183836	0.0380858	0.074117	0.00227542
naevusmole	r_sibling	0.142708	0.0136351	0.129346	0.15607	0
naevusmole	r_inlaw	0.00890444	0.0145215	-0.00532637	0.0231352	0.539751
naevusmole	r_siblawsib	-0.000932746	0.022824	-0.0232998	0.0214343	0.967402

## Sheet: Figure 2
propername	name	est	se	cilo	cihi	p_value
University	female_partner_of_unaffected	0.423339	0.00208025	0.419262	0.427417	0
University	female_partner_of_affected	0.859015	0.0017959	0.855495	0.862535	0
University	male_partner_of_unaffected	0.140148	0.00178392	0.136651	0.143644	0
University	male_partner_of_affected	0.574967	0.00208721	0.570876	0.579058	0
GPA top 20%	female_partner_of_unaffected	0.206024	0.00141783	0.203245	0.208803	0
GPA top 20%	female_partner_of_affected	0.535486	0.00444471	0.526775	0.544198	0
GPA top 20%	male_partner_of_unaffected	0.0833552	0.00104652	0.0813041	0.0854063	0
GPA top 20%	male_partner_of_affected	0.287745	0.00291026	0.282041	0.293449	0
Depressive	female_partner_of_unaffected	0.11339	0.00106854	0.111296	0.115484	0
Depressive	female_partner_of_affected	0.201082	0.00521236	0.190866	0.211298	0
Depressive	male_partner_of_unaffected	0.05706	0.000806156	0.05548	0.0586401	0
Depressive	male_partner_of_affected	0.106417	0.00291735	0.100699	0.112135	0
Anxiety	female_partner_of_unaffected	0.0432773	0.000672591	0.0419591	0.0445956	0
Anxiety	female_partner_of_affected	0.0763233	0.0053785	0.0657817	0.086865	0
Anxiety	male_partner_of_unaffected	0.0250623	0.000521582	0.0240401	0.0260846	0
Anxiety	male_partner_of_affected	0.0448517	0.00321409	0.0385522	0.0511512	0
Phobia/compulsive	female_partner_of_unaffected	0.0172336	0.000426978	0.0163967	0.0180704	0
Phobia/compulsive	female_partner_of_affected	0.0310442	0.00531956	0.0206181	0.0414704	5.35133e-09
Phobia/compulsive	male_partner_of_unaffected	0.0111558	0.000345656	0.0104783	0.0118332	0
Phobia/compulsive	male_partner_of_affected	0.0201958	0.00347996	0.0133752	0.0270164	6.49585e-09
Acute stress reaction	female_partner_of_unaffected	0.0962301	0.000988557	0.0942926	0.0981677	0
Acute stress reaction	female_partner_of_affected	0.152174	0.00509604	0.142186	0.162162	0
Acute stress reaction	male_partner_of_unaffected	0.0497619	0.000747428	0.048297	0.0512269	0
Acute stress reaction	male_partner_of_affected	0.0811159	0.00282797	0.0755732	0.0866586	0
Sleep disturbance	female_partner_of_unaffected	0.0572132	0.000776824	0.0556906	0.0587357	0
Sleep disturbance	female_partner_of_affected	0.0910878	0.00425259	0.0827529	0.0994227	0
Sleep disturbance	male_partner_of_unaffected	0.0470531	0.000712072	0.0456575	0.0484487	0
Sleep disturbance	male_partner_of_affected	0.0753932	0.00355012	0.0684351	0.0823513	0
Alcohol use	female_partner_of_unaffected	0.0162949	0.000417013	0.0154776	0.0171122	0
Alcohol use	female_partner_of_affected	0.0307778	0.00408572	0.02277	0.0387857	4.95159e-14
Alcohol use	male_partner_of_unaffected	0.0187434	0.000446134	0.017869	0.0196178	0
Alcohol use	male_partner_of_affected	0.0353243	0.00467825	0.0261551	0.0444935	4.32987e-14
Substance use	female_partner_of_unaffected	0.00848913	0.000302473	0.00789629	0.00908197	0
Substance use	female_partner_of_affected	0.133469	0.00767578	0.118425	0.148513	0
Substance use	male_partner_of_unaffected	0.0183061	0.000439775	0.0174441	0.019168	0
Substance use	male_partner_of_affected	0.251198	0.0134292	0.224878	0.277519	0
Hyperkinetic	female_partner_of_unaffected	0.0215131	0.000480187	0.020572	0.0224543	0
Hyperkinetic	female_partner_of_affected	0.0771536	0.00516401	0.0670323	0.0872748	0
Hyperkinetic	male_partner_of_unaffected	0.026843	0.00053346	0.0257974	0.0278886	0
Hyperkinetic	male_partner_of_affected	0.0949309	0.00629238	0.082598	0.107264	0
Psychotic	female_partner_of_unaffected	0.00883392	0.000306196	0.00823379	0.00943406	0
Psychotic	female_partner_of_affected	0.0383944	0.00802704	0.0226617	0.0541271	1.7258e-06
Psychotic	male_partner_of_unaffected	0.00591735	0.000251341	0.00542473	0.00640997	0
Psychotic	male_partner_of_affected	0.025974	0.00546529	0.0152623	0.0366858	2.00874e-06
Personality	female_partner_of_unaffected	0.00516141	0.000234246	0.0047023	0.00562053	0
Personality	female_partner_of_affected	0.0260417	0.00812716	0.0101127	0.0419706	0.00135403
Personality	male_partner_of_unaffected	0.00400128	0.000206487	0.00359658	0.00440599	0
Personality	male_partner_of_affected	0.020284	0.00634897	0.00784023	0.0327277	0.00139906
Headaches	female_partner_of_unaffected	0.191922	0.00133937	0.189296	0.194547	0
Headaches	female_partner_of_affected	0.214752	0.0047383	0.205465	0.224039	0
Headaches	male_partner_of_unaffected	0.0778532	0.000973473	0.0759452	0.0797611	0
Headaches	male_partner_of_affected	0.088602	0.00210611	0.0844741	0.0927299	0
Neck/back	female_partner_of_unaffected	0.202708	0.00143556	0.199895	0.205522	0
Neck/back	female_partner_of_affected	0.245174	0.00345092	0.23841	0.251937	0
Neck/back	male_partner_of_unaffected	0.157967	0.00133839	0.155344	0.16059	0
Neck/back	male_partner_of_affected	0.193332	0.00281313	0.187819	0.198846	0
Abdominal	female_partner_of_unaffected	0.229015	0.00143833	0.226196	0.231834	0
Abdominal	female_partner_of_affected	0.252699	0.0046819	0.243522	0.261875	0
Abdominal	male_partner_of_unaffected	0.0891196	0.00106006	0.0870419	0.0911973	0
Abdominal	male_partner_of_affected	0.100216	0.00203741	0.0962231	0.10421	0
Fractures	female_partner_of_unaffected	0.051681	0.000757173	0.0501969	0.053165	0
Fractures	female_partner_of_affected	0.070072	0.00277253	0.0646379	0.075506	0
Fractures	male_partner_of_unaffected	0.0886218	0.000952893	0.0867542	0.0904895	0
Fractures	male_partner_of_affected	0.118516	0.00456551	0.109567	0.127464	0
Acne	female_partner_of_unaffected	0.071045	0.000858353	0.0693627	0.0727274	0
Acne	female_partner_of_affected	0.0900593	0.00432251	0.0815873	0.0985313	0
Acne	male_partner_of_unaffected	0.0457662	0.000707672	0.0443792	0.0471533	0
Acne	male_partner_of_affected	0.0584406	0.00285325	0.0528483	0.0640329	0
Injury musc.	female_partner_of_unaffected	0.0651836	0.000850271	0.0635171	0.0668501	0
Injury musc.	female_partner_of_affected	0.0899979	0.00290901	0.0842964	0.0956995	0
Injury musc.	male_partner_of_unaffected	0.100539	0.00101604	0.0985474	0.10253	0
Injury musc.	male_partner_of_affected	0.136842	0.0043078	0.128399	0.145285	0
Asthma	female_partner_of_unaffected	0.0748881	0.000885013	0.0731535	0.0766227	0
Asthma	female_partner_of_affected	0.0831065	0.00371845	0.0758185	0.0903945	0
Asthma	male_partner_of_unaffected	0.05816	0.000794033	0.0566037	0.0597163	0
Asthma	male_partner_of_affected	0.064671	0.00292253	0.0589429	0.0703991	0
Allergic rhinitis	female_partner_of_unaffected	0.105323	0.00105298	0.103259	0.107387	0
Allergic rhinitis	female_partner_of_affected	0.113067	0.00334231	0.106516	0.119618	0
Allergic rhinitis	male_partner_of_unaffected	0.0947891	0.0010107	0.0928082	0.09677	0
Allergic rhinitis	male_partner_of_affected	0.101846	0.00302962	0.0959083	0.107784	0
Laceration/cut	female_partner_of_unaffected	0.0623019	0.000850393	0.0606352	0.0639687	0
Laceration/cut	female_partner_of_affected	0.0726914	0.00226158	0.0682588	0.077124	0
Laceration/cut	male_partner_of_unaffected	0.138919	0.00116609	0.136634	0.141205	0
Laceration/cut	male_partner_of_affected	0.159907	0.0047353	0.150626	0.169188	0
Naevus/mole	female_partner_of_unaffected	0.139239	0.00117467	0.136936	0.141541	0
Naevus/mole	female_partner_of_affected	0.166502	0.00441957	0.15784	0.175165	0
Naevus/mole	male_partner_of_unaffected	0.0733956	0.000918086	0.0715962	0.075195	0
Naevus/mole	male_partner_of_affected	0.0891015	0.00247245	0.0842555	0.0939474	0

## Sheet: Figure 3
variable	propername	type	n_concordant	est	se	cilo	cihi	p_value
grunnskolepoengadjaar	Grade point average	prosp_age		0.434869	0.0034201	0.428166	0.441573	0
edu2018yr_resid	Educational attainment	prosp_age		0.473395	0.00256266	0.468372	0.478418	0
depressive	Depressive disorder	prosp_age	1189	0.165184	0.0096473	0.146275	0.184092	0
anxiety	Anxiety disorder/anxiety state	prosp_age	186	0.10945	0.0170358	0.0760609	0.14284	1.32096e-10
phobia	Phobia/compulsive disorder	prosp_age	33	0.094286	0.0305655	0.0343786	0.154193	0.00203746
acutestress	Acute stress reaction	prosp_age	756	0.112447	0.0110175	0.0908527	0.134041	0
sleep	Sleep disturbance	prosp_age	417	0.109606	0.0129148	0.0842938	0.134919	0
alc	Alcohol use disorders	prosp_age	55	0.102817	0.0254733	0.0528898	0.152743	5.4313e-05
sud	Substance use disorders	prosp_age	262	0.558444	0.0154383	0.528186	0.588703	0
adhd	Hyperkinetic disorder	prosp_age	206	0.23684	0.0173114	0.20291	0.27077	0
psychoaff	Psychotic disorders	prosp_age	22	0.212576	0.0384358	0.137244	0.287909	3.18982e-08
personality	Personality disorder	prosp_age	10	0.217058	0.0518566	0.115421	0.318696	2.84235e-05
headaches	Headaches	prosp_age	1613	0.0366703	0.00847468	0.0200602	0.0532804	1.51127e-05
pain	Neck/back symptom/complaint	prosp_age	3810	0.079029	0.0067919	0.0657171	0.0923408	0
abdominalpain	Abdominal pain/cramps general	prosp_age	2177	0.0328629	0.00785545	0.0174665	0.0482593	2.87118e-05
fractures	Fractures	prosp_age	594	0.0687564	0.0113839	0.0464443	0.0910685	1.54323e-09
acne	Acne	prosp_age	395	0.0478571	0.013082	0.0222168	0.0734973	0.000253961
injurymusc	Injury musculoskeletal NOS	prosp_age	871	0.0734168	0.0102345	0.0533575	0.0934762	7.31415e-13
asthma	Asthma	prosp_age	458	0.0224799	0.0119941	-0.00102803	0.0459879	0.0608956
allergicrhinitis	Allergic rhinitis	prosp_age	1015	0.021138	0.00942174	0.00267176	0.0396043	0.0248621
laceration	Laceration/cut	prosp_age	958	0.0384439	0.00978751	0.0192607	0.0576271	8.57082e-05
naevusmole	Naevus/mole	prosp_age	1183	0.0561507	0.00920509	0.0381091	0.0741924	1.06091e-09
grunnskolepoengadjaar	Grade point average	prosp_ea		0.147573	0.00424815	0.139247	0.155899	0
depressive	Depressive disorder	prosp_ea	1189	0.110236	0.00995489	0.0907249	0.129747	0
anxiety	Anxiety disorder/anxiety state	prosp_ea	186	0.0751377	0.0175164	0.0408061	0.109469	1.79034e-05
phobia	Phobia/compulsive disorder	prosp_ea	33	0.0734448	0.0311415	0.0124086	0.134481	0.0183527
acutestress	Acute stress reaction	prosp_ea	756	0.0688048	0.0112004	0.0468523	0.0907572	8.09538e-10
sleep	Sleep disturbance	prosp_ea	417	0.0814897	0.0131034	0.0558075	0.107172	5.00422e-10
alc	Alcohol use disorders	prosp_ea	55	0.0533884	0.0262814	0.0018777	0.104899	0.0422134
sud	Substance use disorders	prosp_ea	262	0.429447	0.0177424	0.394672	0.464221	0
adhd	Hyperkinetic disorder	prosp_ea	206	0.136106	0.0185954	0.0996594	0.172552	2.49134e-13
psychoaff	Psychotic disorders	prosp_ea	22	0.169157	0.0392187	0.09229	0.246025	1.60924e-05
personality	Personality disorder	prosp_ea	10	0.133877	0.0553864	0.0253218	0.242432	0.0156426
headaches	Headaches	prosp_ea	1613	0.0201648	0.0085257	0.00345472	0.0368749	0.0180215
pain	Neck/back symptom/complaint	prosp_ea	3810	0.034799	0.00693394	0.0212088	0.0483893	5.20356e-07
abdominalpain	Abdominal pain/cramps general	prosp_ea	2177	0.0143106	0.00794012	-0.00125177	0.0298729	0.0714962
fractures	Fractures	prosp_ea	594	0.0518049	0.0114966	0.029272	0.0743377	6.60251e-06
acne	Acne	prosp_ea	395	0.0439811	0.013098	0.0183095	0.0696527	0.000785509
injurymusc	Injury musculoskeletal NOS	prosp_ea	871	0.0582984	0.0103108	0.0380896	0.0785072	1.56663e-08
asthma	Asthma	prosp_ea	458	0.0190325	0.0120025	-0.00449201	0.0425571	0.112805
allergicrhinitis	Allergic rhinitis	prosp_ea	1015	0.0186368	0.0094337	0.000147069	0.0371265	0.0482053
laceration	Laceration/cut	prosp_ea	958	0.0264695	0.00986036	0.00714354	0.0457954	0.00726527
naevusmole	Naevus/mole	prosp_ea	1183	0.0502083	0.00923479	0.0321085	0.0683082	5.42255e-08
edu2018yr_resid	Educational attainment	prosp_gpa		0.286723	0.00319722	0.280456	0.292989	0
depressive	Depressive disorder	prosp_gpa	1189	0.126999	0.00979485	0.107802	0.146197	0
anxiety	Anxiety disorder/anxiety state	prosp_gpa	186	0.0905889	0.0171517	0.0569721	0.124206	1.28047e-07
phobia	Phobia/compulsive disorder	prosp_gpa	33	0.0759391	0.0311153	0.0149542	0.136924	0.0146641
acutestress	Acute stress reaction	prosp_gpa	756	0.0859809	0.0111061	0.0642134	0.107748	9.76996e-15
sleep	Sleep disturbance	prosp_gpa	417	0.0835319	0.0130596	0.0579356	0.109128	1.59271e-10
alc	Alcohol use disorders	prosp_gpa	55	0.0642127	0.0259142	0.0134217	0.115004	0.0132161
sud	Substance use disorders	prosp_gpa	262	0.468329	0.0167386	0.435522	0.501136	0
adhd	Hyperkinetic disorder	prosp_gpa	206	0.131969	0.0182102	0.0962775	0.16766	4.26326e-13
psychoaff	Psychotic disorders	prosp_gpa	22	0.19217	0.0383521	0.117001	0.267339	5.42371e-07
personality	Personality disorder	prosp_gpa	10	0.166207	0.0521375	0.0640194	0.268395	0.0014333
headaches	Headaches	prosp_gpa	1613	0.024123	0.00851788	0.00742827	0.0408177	0.00462515
pain	Neck/back symptom/complaint	prosp_gpa	3810	0.0505398	0.00687967	0.0370559	0.0640237	2.03837e-13
abdominalpain	Abdominal pain/cramps general	prosp_gpa	2177	0.0184066	0.00791677	0.00289003	0.0339232	0.0200711
fractures	Fractures	prosp_gpa	594	0.0584851	0.0114228	0.0360968	0.0808734	3.05485e-07
acne	Acne	prosp_gpa	395	0.0449496	0.0130937	0.0192865	0.0706128	0.000597117
injurymusc	Injury musculoskeletal NOS	prosp_gpa	871	0.0622461	0.0102867	0.0420845	0.0824077	1.43853e-09
asthma	Asthma	prosp_gpa	458	0.0200347	0.0120002	-0.00348521	0.0435546	0.0950116
allergicrhinitis	Allergic rhinitis	prosp_gpa	1015	0.0193351	0.00942882	0.000854901	0.0378152	0.0403027
laceration	Laceration/cut	prosp_gpa	958	0.0310892	0.00982432	0.0118339	0.0503445	0.0015534
naevusmole	Naevus/mole	prosp_gpa	1183	0.0516253	0.00922213	0.0335502	0.0697003	2.16869e-08
grunnskolepoengadjaar	Grade point average	cross_age		0.434869	0.00342005	0.428166	0.441573	0
edu2018yr_residz	Educational attainment	cross_age		0.473395	0.00256269	0.468372	0.478418	0
depressiveCS	Depressive disorder	cross_age	2063	0.248847	0.00817104	0.232832	0.264862	0
anxietyCS	Anxiety disorder/anxiety state	cross_age	324	0.169124	0.014231	0.141231	0.197016	0
phobiaCS	Phobia/compulsive disorder	cross_age	73	0.138387	0.0236256	0.0920821	0.184693	4.69822e-09
acutestressCS	Acute stress reaction	cross_age	2721	0.252567	0.00754059	0.237788	0.267347	0
sleepCS	Sleep disturbance	cross_age	1212	0.169831	0.00938307	0.15144	0.188221	0
alcCS	Alcohol use disorders	cross_age	79	0.274564	0.0244491	0.226644	0.322483	0
sudCS	Substance use disorders	cross_age	362	0.681067	0.0125741	0.656422	0.705712	0
adhdCS	Hyperkinetic disorder	cross_age	309	0.327795	0.015063	0.298272	0.357317	0
psychoaffCS	Psychotic disorders	cross_age	40	0.237042	0.0304005	0.177458	0.296626	6.21725e-15
personalityCS	Personality disorder	cross_age	32	0.242725	0.0330954	0.177859	0.30759	2.23155e-13
headachesCS	Headaches	cross_age	2574	0.0569015	0.00760104	0.0420037	0.0717993	7.10543e-14
painCS	Neck/back symptom/complaint	cross_age	6223	0.11421	0.00612206	0.102211	0.126209	0
abdominalpainCS	Abdominal pain/cramps general	cross_age	3439	0.0845317	0.00717532	0.0704683	0.0985951	0
fracturesCS	Fractures	cross_age	382	0.0687678	0.0130385	0.0432128	0.0943229	1.33338e-07
acneCS	Acne	cross_age	163	0.0409563	0.0178942	0.0058842	0.0760284	0.0220912
injurymuscCS	Injury musculoskeletal NOS	cross_age	547	0.0931471	0.0118433	0.0699348	0.11636	3.77476e-15
asthmaCS	Asthma	cross_age	400	0.0381761	0.0125549	0.0135689	0.0627832	0.00236003
allergicrhinitisCS	Allergic rhinitis	cross_age	1612	0.0402492	0.00834378	0.0238957	0.0566027	1.4081e-06
lacerationCS	Laceration/cut	cross_age	694	0.0593039	0.0109361	0.0378694	0.0807383	5.86926e-08
naevusmoleCS	Naevus/mole	cross_age	2515	0.0732817	0.00754411	0.0584956	0.0880679	0
grunnskolepoengadjaar	Grade point average	cross_ea		0.147572	0.00424761	0.139247	0.155897	0
depressiveCS	Depressive disorder	cross_ea	2063	0.19468	0.00846527	0.178088	0.211271	0
anxietyCS	Anxiety disorder/anxiety state	cross_ea	324	0.130745	0.014631	0.102069	0.159421	0
phobiaCS	Phobia/compulsive disorder	cross_ea	73	0.114652	0.0241559	0.0673073	0.161997	2.07131e-06
acutestressCS	Acute stress reaction	cross_ea	2721	0.225564	0.00765038	0.21057	0.240558	0
sleepCS	Sleep disturbance	cross_ea	1212	0.141814	0.00951673	0.123162	0.160466	0
alcCS	Alcohol use disorders	cross_ea	79	0.19885	0.025434	0.149	0.2487	5.32907e-15
sudCS	Substance use disorders	cross_ea	362	0.536645	0.015502	0.506262	0.567028	0
adhdCS	Hyperkinetic disorder	cross_ea	309	0.225428	0.0164282	0.19323	0.257627	0
psychoaffCS	Psychotic disorders	cross_ea	40	0.193023	0.0309949	0.132274	0.253772	4.73668e-10
personalityCS	Personality disorder	cross_ea	32	0.156066	0.0355791	0.0863321	0.2258	1.15218e-05
headachesCS	Headaches	cross_ea	2574	0.0380009	0.0076645	0.0229787	0.053023	7.12088e-07
painCS	Neck/back symptom/complaint	cross_ea	6223	0.06799	0.00625594	0.0557286	0.0802514	0
abdominalpainCS	Abdominal pain/cramps general	cross_ea	3439	0.0608271	0.0072752	0.046568	0.0750862	0
fracturesCS	Fractures	cross_ea	382	0.0471172	0.0131823	0.0212804	0.0729541	0.0003512
acneCS	Acne	cross_ea	163	0.0414711	0.017899	0.00638966	0.0765526	0.0205066
injurymuscCS	Injury musculoskeletal NOS	cross_ea	547	0.0685693	0.0119629	0.0451223	0.0920162	9.93633e-09
asthmaCS	Asthma	cross_ea	400	0.0336928	0.0125633	0.00906928	0.0583164	0.00732156
allergicrhinitisCS	Allergic rhinitis	cross_ea	1612	0.0391288	0.00835915	0.0227452	0.0555124	2.85543e-06
lacerationCS	Laceration/cut	cross_ea	694	0.0397572	0.011028	0.0181426	0.0613717	0.000312034
naevusmoleCS	Naevus/mole	cross_ea	2515	0.0633639	0.00757428	0.0485186	0.0782092	0
edu2018yr_residz	Educational attainment	cross_gpa		0.286723	0.00319812	0.280455	0.292991	0
depressiveCS	Depressive disorder	cross_gpa	2063	0.209629	0.00837193	0.193221	0.226038	0
anxietyCS	Anxiety disorder/anxiety state	cross_gpa	324	0.14244	0.0144792	0.114062	0.170819	0
phobiaCS	Phobia/compulsive disorder	cross_gpa	73	0.116416	0.0240817	0.0692165	0.163615	1.33681e-06
acutestressCS	Acute stress reaction	cross_gpa	2721	0.229337	0.00763103	0.21438	0.244293	0
sleepCS	Sleep disturbance	cross_gpa	1212	0.146591	0.00948638	0.127998	0.165184	0
alcCS	Alcohol use disorders	cross_gpa	79	0.226549	0.0247927	0.177956	0.275142	0
sudCS	Substance use disorders	cross_gpa	362	0.586721	0.0142943	0.558704	0.614737	0
adhdCS	Hyperkinetic disorder	cross_gpa	309	0.235382	0.0160192	0.203984	0.266779	0
psychoaffCS	Psychotic disorders	cross_gpa	40	0.213688	0.0304023	0.154101	0.273275	2.085e-12
personalityCS	Personality disorder	cross_gpa	32	0.184091	0.0341194	0.117218	0.250963	6.83392e-08
headachesCS	Headaches	cross_gpa	2574	0.039351	0.00766323	0.0243314	0.0543707	2.8208e-07
painCS	Neck/back symptom/complaint	cross_gpa	6223	0.0770197	0.00622567	0.0648176	0.0892218	0
abdominalpainCS	Abdominal pain/cramps general	cross_gpa	3439	0.064198	0.00725789	0.0499728	0.0784232	0
fracturesCS	Fractures	cross_gpa	382	0.0520904	0.0131208	0.0263741	0.0778068	7.18564e-05
acneCS	Acne	cross_gpa	163	0.0412518	0.0178998	0.00616888	0.0763347	0.0211891
injurymuscCS	Injury musculoskeletal NOS	cross_gpa	547	0.075287	0.0119176	0.051929	0.098645	2.66147e-10
asthmaCS	Asthma	cross_gpa	400	0.0351735	0.0125637	0.010549	0.0597979	0.00511652
allergicrhinitisCS	Allergic rhinitis	cross_gpa	1612	0.0387398	0.00835297	0.0223683	0.0551114	3.52051e-06
lacerationCS	Laceration/cut	cross_gpa	694	0.0446083	0.0109807	0.0230866	0.0661301	4.85617e-05
naevusmoleCS	Naevus/mole	cross_gpa	2515	0.065723	0.00756342	0.0508989	0.080547	0

## Sheet: Figure 4
var1	var2	var1_name	var2_name	n_concordant	r_est	r_se	p_value	p_value_fdr_adj
grunnskolepoengadjaar	grunnskolepoengadjaar	Grade point average	Grade point average		0.434869	0.0034201	0	0
grunnskolepoengadjaar	edu2018yr_resid	Grade point average	Educational attainment		0.43195	0.003086	0	0
grunnskolepoengadjaar	depressive	Grade point average	Depressive		-0.195554	0.00740487	0	0
grunnskolepoengadjaar	anxiety	Grade point average	Anxiety		-0.149849	0.0100447	0	0
grunnskolepoengadjaar	phobia	Grade point average	Phobia/compulsive		-0.118582	0.0132131	0	0
grunnskolepoengadjaar	acutestress	Grade point average	Acute stress reaction		-0.156015	0.0079284	0	0
grunnskolepoengadjaar	sleep	Grade point average	Sleep disturbance		-0.160348	0.007918	0	0
grunnskolepoengadjaar	alc	Grade point average	Alcohol use		-0.164683	0.010486	0	0
grunnskolepoengadjaar	sud	Grade point average	Substance use		-0.344539	0.00983561	0	0
grunnskolepoengadjaar	adhd	Grade point average	Hyperkinetic		-0.305181	0.00870132	0	0
grunnskolepoengadjaar	psychoaff	Grade point average	Psychotic		-0.142211	0.017731	1.11022e-15	4.71358e-15
grunnskolepoengadjaar	personality	Grade point average	Personality		-0.239196	0.0195653	0	0
grunnskolepoengadjaar	headaches	Grade point average	Headaches		-0.088	0.0066743	0	0
grunnskolepoengadjaar	pain	Grade point average	Neck/back		-0.148632	0.00547235	0	0
grunnskolepoengadjaar	abdominalpain	Grade point average	Abdominal		-0.0816463	0.00643363	0	0
grunnskolepoengadjaar	fractures	Grade point average	Fractures		-0.0994534	0.00639747	0	0
grunnskolepoengadjaar	acne	Grade point average	Acne		0.0364857	0.00786633	3.51435e-06	8.63425e-06
grunnskolepoengadjaar	injurymusc	Grade point average	Injury musc.		-0.0933986	0.00615336	0	0
grunnskolepoengadjaar	asthma	Grade point average	Asthma		-0.0389074	0.00740557	1.48988e-07	4.05113e-07
grunnskolepoengadjaar	allergicrhinitis	Grade point average	Allergic rhinitis		0.0395922	0.00641866	6.90307e-10	2.25749e-09
grunnskolepoengadjaar	laceration	Grade point average	Laceration/cut		-0.086142	0.00565548	0	0
grunnskolepoengadjaar	naevusmole	Grade point average	Naevus/mole		0.0666618	0.0069457	0	0
edu2018yr_resid	grunnskolepoengadjaar	Educational attainment	Grade point average		0.435664	0.00332294	0	0
edu2018yr_resid	edu2018yr_resid	Educational attainment	Educational attainment		0.473395	0.00256266	0	0
edu2018yr_resid	depressive	Educational attainment	Depressive		-0.181349	0.0062547	0	0
edu2018yr_resid	anxiety	Educational attainment	Anxiety		-0.142412	0.00848389	0	0
edu2018yr_resid	phobia	Educational attainment	Phobia/compulsive		-0.10234	0.0114756	0	0
edu2018yr_resid	acutestress	Educational attainment	Acute stress reaction		-0.163764	0.00668328	0	0
edu2018yr_resid	sleep	Educational attainment	Sleep disturbance		-0.142524	0.00683585	0	0
edu2018yr_resid	alc	Educational attainment	Alcohol use		-0.189248	0.00943724	0	0
edu2018yr_resid	sud	Educational attainment	Substance use		-0.349617	0.00860384	0	0
edu2018yr_resid	adhd	Educational attainment	Hyperkinetic		-0.306947	0.00810181	0	0
edu2018yr_resid	psychoaff	Educational attainment	Psychotic		-0.160236	0.0145293	0	0
edu2018yr_resid	personality	Educational attainment	Personality		-0.207676	0.0167918	0	0
edu2018yr_resid	headaches	Educational attainment	Headaches		-0.0992204	0.00591858	0	0
edu2018yr_resid	pain	Educational attainment	Neck/back		-0.148102	0.00478442	0	0
edu2018yr_resid	abdominalpain	Educational attainment	Abdominal		-0.0830016	0.00569267	0	0
edu2018yr_resid	fractures	Educational attainment	Fractures		-0.106517	0.00572559	0	0
edu2018yr_resid	acne	Educational attainment	Acne		0.0376685	0.00739896	3.56096e-07	9.4698e-07
edu2018yr_resid	injurymusc	Educational attainment	Injury musc.		-0.0992814	0.0055215	0	0
edu2018yr_resid	asthma	Educational attainment	Asthma		-0.0452659	0.00656701	5.46541e-12	1.98891e-11
edu2018yr_resid	allergicrhinitis	Educational attainment	Allergic rhinitis		0.0484009	0.00569035	0	0
edu2018yr_resid	laceration	Educational attainment	Laceration/cut		-0.102444	0.00507875	0	0
edu2018yr_resid	naevusmole	Educational attainment	Naevus/mole		0.0712869	0.00607092	0	0
depressive	grunnskolepoengadjaar	Depressive	Grade point average		-0.168536	0.00678314	0	0
depressive	edu2018yr_resid	Depressive	Educational attainment		-0.174035	0.0052223	0	0
depressive	depressive	Depressive	Depressive	1189	0.165184	0.0096473	0	0
depressive	anxiety	Depressive	Anxiety	443	0.105777	0.0131423	8.88178e-16	3.80423e-15
depressive	phobia	Depressive	Phobia/compulsive	190	0.09709	0.0176232	3.60417e-08	1.05085e-07
depressive	acutestress	Depressive	Acute stress reaction	839	0.0966439	0.0105569	0	0
depressive	sleep	Depressive	Sleep disturbance	834	0.127651	0.0106254	0	0
depressive	alc	Depressive	Alcohol use	312	0.118743	0.0147593	8.88178e-16	3.80423e-15
depressive	sud	Depressive	Substance use	509	0.234686	0.0130028	0	0
depressive	adhd	Depressive	Hyperkinetic	478	0.15948	0.0129523	0	0
depressive	psychoaff	Depressive	Psychotic	142	0.170639	0.0208643	2.22045e-16	9.95089e-16
depressive	personality	Depressive	Personality	84	0.132921	0.0250318	1.09575e-07	3.10143e-07
depressive	headaches	Depressive	Headaches	1030	0.0587966	0.00958036	8.39906e-10	2.7101e-09
depressive	pain	Depressive	Neck/back	2202	0.0729403	0.00782974	0	0
depressive	abdominalpain	Depressive	Abdominal	1160	0.0522569	0.00922119	1.45281e-08	4.34049e-08
depressive	fractures	Depressive	Fractures	1082	0.0396289	0.00937006	2.34409e-05	5.25251e-05
depressive	acne	Depressive	Acne	488	0.0114481	0.0120838	0.343442	0.407454
depressive	injurymusc	Depressive	Injury musc.	1251	0.0477116	0.0090168	1.21379e-07	3.37629e-07
depressive	asthma	Depressive	Asthma	667	0.0158602	0.0107457	0.139955	0.18764
depressive	allergicrhinitis	Depressive	Allergic rhinitis	988	-0.0188169	0.009369	0.0445985	0.0654111
depressive	laceration	Depressive	Laceration/cut	1711	0.0535121	0.00829032	1.08388e-10	3.74713e-10
depressive	naevusmole	Depressive	Naevus/mole	796	-0.0221729	0.00998423	0.026365	0.0408996
anxiety	grunnskolepoengadjaar	Anxiety	Grade point average		-0.107652	0.00944413	0	0
anxiety	edu2018yr_resid	Anxiety	Educational attainment		-0.115575	0.00711328	0	0
anxiety	depressive	Anxiety	Depressive	441	0.123136	0.0129356	0	0
anxiety	anxiety	Anxiety	Anxiety	186	0.10945	0.0170358	1.32096e-10	4.50243e-10
anxiety	phobia	Anxiety	Phobia/compulsive	89	0.123022	0.0222113	3.04671e-08	8.99152e-08
anxiety	acutestress	Anxiety	Acute stress reaction	334	0.090597	0.0139501	8.33809e-11	2.90333e-10
anxiety	sleep	Anxiety	Sleep disturbance	312	0.0999629	0.0141642	1.69575e-12	6.41207e-12
anxiety	alc	Anxiety	Alcohol use	115	0.0911538	0.0197082	3.74306e-06	9.14971e-06
anxiety	sud	Anxiety	Substance use	238	0.238106	0.0162751	0	0
anxiety	adhd	Anxiety	Hyperkinetic	213	0.173886	0.0165367	0	0
anxiety	psychoaff	Anxiety	Psychotic	57	0.142845	0.0269596	1.16769e-07	3.26684e-07
anxiety	personality	Anxiety	Personality	31	0.0985147	0.0330978	0.00291586	0.00515064
anxiety	headaches	Anxiety	Headaches	377	0.0424693	0.0129284	0.00101998	0.0019284
anxiety	pain	Anxiety	Neck/back	790	0.0447817	0.0105969	2.37943e-05	5.30711e-05
anxiety	abdominalpain	Anxiety	Abdominal	410	0.0270165	0.0125345	0.0311327	0.0472359
anxiety	fractures	Anxiety	Fractures	414	0.0405377	0.0125581	0.0012465	0.00232936
anxiety	acne	Anxiety	Acne	181	0.0127765	0.0164045	0.436071	0.495737
anxiety	injurymusc	Anxiety	Injury musc.	445	0.0264553	0.0122435	0.0307133	0.046746
anxiety	asthma	Anxiety	Asthma	264	0.0291714	0.0143171	0.041598	0.0615702
anxiety	allergicrhinitis	Anxiety	Allergic rhinitis	413	0.0177794	0.0124318	0.152672	0.202188
anxiety	laceration	Anxiety	Laceration/cut	685	0.0677587	0.0110373	8.29954e-10	2.69596e-09
anxiety	naevusmole	Anxiety	Naevus/mole	330	0.0103682	0.0132518	0.433979	0.495737
phobia	grunnskolepoengadjaar	Phobia/compulsive	Grade point average		-0.077472	0.0128155	1.49246e-09	4.75232e-09
phobia	edu2018yr_resid	Phobia/compulsive	Educational attainment		-0.0943193	0.00986594	0	0
phobia	depressive	Phobia/compulsive	Depressive	175	0.111973	0.01762	2.08643e-10	7.01272e-10
phobia	anxiety	Phobia/compulsive	Anxiety	82	0.119798	0.0225816	1.12594e-07	3.16834e-07
phobia	phobia	Phobia/compulsive	Phobia/compulsive	33	0.094286	0.0305655	0.00203746	0.00366592
phobia	acutestress	Phobia/compulsive	Acute stress reaction	114	0.0494273	0.0196716	0.0119836	0.0197954
phobia	sleep	Phobia/compulsive	Sleep disturbance	128	0.0945235	0.019227	8.82495e-07	2.27196e-06
phobia	alc	Phobia/compulsive	Alcohol use	45	0.0733525	0.026819	0.00623621	0.0105536
phobia	sud	Phobia/compulsive	Substance use	87	0.182127	0.0224325	4.44089e-16	1.95399e-15
phobia	adhd	Phobia/compulsive	Hyperkinetic	82	0.131231	0.0226447	6.82191e-09	2.10306e-08
phobia	psychoaff	Phobia/compulsive	Psychotic	17	0.0757583	0.0392483	0.0535783	0.0769493
phobia	personality	Phobia/compulsive	Personality	11	0.0712534	0.0459171	0.120714	0.165511
phobia	headaches	Phobia/compulsive	Headaches	144	0.0264393	0.0178503	0.138562	0.186289
phobia	pain	Phobia/compulsive	Neck/back	340	0.0643463	0.0143375	7.19081e-06	1.69773e-05
phobia	abdominalpain	Phobia/compulsive	Abdominal	150	0.00405162	0.0174578	0.816475	0.846197
phobia	fractures	Phobia/compulsive	Fractures	160	0.0265346	0.0172878	0.124815	0.170651
phobia	acne	Phobia/compulsive	Acne	75	0.0129733	0.0223139	0.560972	0.61289
phobia	injurymusc	Phobia/compulsive	Injury musc.	182	0.0265812	0.0167192	0.111866	0.154695
phobia	asthma	Phobia/compulsive	Asthma	79	-0.031502	0.0207804	0.129533	0.176603
phobia	allergicrhinitis	Phobia/compulsive	Allergic rhinitis	161	0.0106825	0.0171289	0.532854	0.588816
phobia	laceration	Phobia/compulsive	Laceration/cut	239	0.0191924	0.0154842	0.215166	0.269794
phobia	naevusmole	Phobia/compulsive	Naevus/mole	141	0.027168	0.0179564	0.130281	0.176789
acutestress	grunnskolepoengadjaar	Acute stress reaction	Grade point average		-0.14914	0.00736498	0	0
acutestress	edu2018yr_resid	Acute stress reaction	Educational attainment		-0.154684	0.00556009	0	0
acutestress	depressive	Acute stress reaction	Depressive	894	0.112297	0.0104393	0	0
acutestress	anxiety	Acute stress reaction	Anxiety	373	0.101043	0.0138115	2.55795e-13	1.00654e-12
acutestress	phobia	Acute stress reaction	Phobia/compulsive	135	0.0508148	0.0192748	0.00838069	0.0139871
acutestress	acutestress	Acute stress reaction	Acute stress reaction	756	0.112447	0.0110175	0	0
acutestress	sleep	Acute stress reaction	Sleep disturbance	625	0.0843497	0.0114795	2.01394e-13	7.98975e-13
acutestress	alc	Acute stress reaction	Alcohol use	243	0.101641	0.0158087	1.28075e-10	4.39633e-10
acutestress	sud	Acute stress reaction	Substance use	346	0.160948	0.0143985	0	0
acutestress	adhd	Acute stress reaction	Hyperkinetic	338	0.115486	0.0142163	4.44089e-16	1.95399e-15
acutestress	psychoaff	Acute stress reaction	Psychotic	83	0.0680483	0.0237887	0.00422942	0.00728483
acutestress	personality	Acute stress reaction	Personality	54	0.0668693	0.0278297	0.01627	0.0265141
acutestress	headaches	Acute stress reaction	Headaches	824	0.0472622	0.0102224	3.7754e-06	9.18238e-06
acutestress	pain	Acute stress reaction	Neck/back	1835	0.0695962	0.00830478	0	0
acutestress	abdominalpain	Acute stress reaction	Abdominal	963	0.0511793	0.0097926	1.7291e-07	4.67532e-07
acutestress	fractures	Acute stress reaction	Fractures	890	0.0399863	0.00995615	5.91338e-05	0.000126083
acutestress	acne	Acute stress reaction	Acne	373	0.0021871	0.0130223	0.866622	0.890541
acutestress	injurymusc	Acute stress reaction	Injury musc.	1019	0.0445466	0.0096011	3.48846e-06	8.61437e-06
acutestress	asthma	Acute stress reaction	Asthma	537	0.00843709	0.0114637	0.461742	0.519728
acutestress	allergicrhinitis	Acute stress reaction	Allergic rhinitis	826	-0.0141169	0.00993332	0.155267	0.204767
acutestress	laceration	Acute stress reaction	Laceration/cut	1341	0.0361091	0.00886991	4.68176e-05	0.000101159
acutestress	naevusmole	Acute stress reaction	Naevus/mole	692	-0.010848	0.0105337	0.303085	0.367652
sleep	grunnskolepoengadjaar	Sleep disturbance	Grade point average		-0.117556	0.0083994	0	0
sleep	edu2018yr_resid	Sleep disturbance	Educational attainment		-0.10671	0.00650424	0	0
sleep	depressive	Sleep disturbance	Depressive	500	0.08778	0.0121666	5.40012e-13	2.09093e-12
sleep	anxiety	Sleep disturbance	Anxiety	198	0.0654063	0.0162843	5.90657e-05	0.000126083
sleep	phobia	Sleep disturbance	Phobia/compulsive	71	0.0230771	0.0227244	0.309858	0.374928
sleep	acutestress	Sleep disturbance	Acute stress reaction	423	0.0862246	0.0128538	1.97162e-11	7.12138e-11
sleep	sleep	Sleep disturbance	Sleep disturbance	417	0.109606	0.0129148	0	0
sleep	alc	Sleep disturbance	Alcohol use	143	0.0792462	0.0181919	1.32382e-05	3.03663e-05
sleep	sud	Sleep disturbance	Substance use	243	0.180104	0.0158923	0	0
sleep	adhd	Sleep disturbance	Hyperkinetic	247	0.136889	0.0156143	0	0
sleep	psychoaff	Sleep disturbance	Psychotic	54	0.0857072	0.0265936	0.0012692	0.00236266
sleep	personality	Sleep disturbance	Personality	51	0.155763	0.0285933	5.10719e-08	1.48017e-07
sleep	headaches	Sleep disturbance	Headaches	521	0.0536787	0.0116902	4.39479e-06	1.05825e-05
sleep	pain	Sleep disturbance	Neck/back	1062	0.050979	0.00963848	1.22911e-07	3.39938e-07
sleep	abdominalpain	Sleep disturbance	Abdominal	585	0.0475245	0.0112698	2.47613e-05	5.49746e-05
sleep	fractures	Sleep disturbance	Fractures	558	0.0428172	0.011411	0.000175245	0.000356381
sleep	acne	Sleep disturbance	Acne	237	0.00231894	0.0148946	0.876278	0.896656
sleep	injurymusc	Sleep disturbance	Injury musc.	599	0.0274265	0.0111147	0.0136029	0.0222425
sleep	asthma	Sleep disturbance	Asthma	277	-0.0316272	0.013605	0.0200891	0.032067
sleep	allergicrhinitis	Sleep disturbance	Allergic rhinitis	497	-0.0123894	0.0115062	0.281588	0.345034
sleep	laceration	Sleep disturbance	Laceration/cut	825	0.0337891	0.0102062	0.000930852	0.00176679
sleep	naevusmole	Sleep disturbance	Naevus/mole	453	0.0192455	0.012012	0.109113	0.15132
alc	grunnskolepoengadjaar	Alcohol use	Grade point average		-0.137336	0.012063	0	0
alc	edu2018yr_resid	Alcohol use	Educational attainment		-0.150197	0.0103229	0	0
alc	depressive	Alcohol use	Depressive	135	0.079206	0.018878	2.72047e-05	6.01236e-05
alc	anxiety	Alcohol use	Anxiety	45	0.0236214	0.0264655	0.372106	0.435022
alc	phobia	Alcohol use	Phobia/compulsive	21	0.0305971	0.0345612	0.375995	0.437456
alc	acutestress	Alcohol use	Acute stress reaction	98	0.0432848	0.0204724	0.0344898	0.0520033
alc	sleep	Alcohol use	Sleep disturbance	121	0.10108	0.019587	2.46202e-07	6.62011e-07
alc	alc	Alcohol use	Alcohol use	55	0.102817	0.0254733	5.4313e-05	0.000116833
alc	sud	Alcohol use	Substance use	91	0.198379	0.0221736	0	0
alc	adhd	Alcohol use	Hyperkinetic	97	0.139605	0.0214795	8.06195e-11	2.82752e-10
alc	psychoaff	Alcohol use	Psychotic	25	0.159003	0.0356416	8.1514e-06	1.90593e-05
alc	personality	Alcohol use	Personality	14	0.120025	0.0432516	0.00551957	0.00940659
alc	headaches	Alcohol use	Headaches	143	0.0234731	0.0180035	0.1923	0.246878
alc	pain	Alcohol use	Neck/back	317	0.0563099	0.014669	0.000123693	0.000256942
alc	abdominalpain	Alcohol use	Abdominal	181	0.0493589	0.0169755	0.00364156	0.00631725
alc	fractures	Alcohol use	Fractures	206	0.0827097	0.0165396	5.71226e-07	1.50257e-06
alc	acne	Alcohol use	Acne	81	0.00130477	0.0219896	0.952685	0.958626
alc	injurymusc	Alcohol use	Injury musc.	202	0.04451	0.0165101	0.00701936	0.0117964
alc	asthma	Alcohol use	Asthma	88	-0.0139257	0.0205546	0.49809	0.554197
alc	allergicrhinitis	Alcohol use	Allergic rhinitis	119	-0.0528988	0.0183935	0.00402818	0.006963
alc	laceration	Alcohol use	Laceration/cut	289	0.0643871	0.0150787	1.95406e-05	4.44022e-05
alc	naevusmole	Alcohol use	Naevus/mole	102	-0.0271999	0.0194578	0.162147	0.210965
sud	grunnskolepoengadjaar	Substance use	Grade point average		-0.337062	0.0146495	0	0
sud	edu2018yr_resid	Substance use	Educational attainment		-0.342073	0.011188	0	0
sud	depressive	Substance use	Depressive	198	0.247775	0.0179093	0	0
sud	anxiety	Substance use	Anxiety	117	0.285435	0.0212647	0	0
sud	phobia	Substance use	Phobia/compulsive	31	0.154071	0.032155	1.65525e-06	4.15098e-06
sud	acutestress	Substance use	Acute stress reaction	130	0.172902	0.0200316	0	0
sud	sleep	Substance use	Sleep disturbance	151	0.23159	0.0192207	0	0
sud	alc	Substance use	Alcohol use	83	0.279804	0.0236	0	0
sud	sud	Substance use	Substance use	262	0.558444	0.0154383	0	0
sud	adhd	Substance use	Hyperkinetic	148	0.365678	0.0195662	0	0
sud	psychoaff	Substance use	Psychotic	33	0.261208	0.0332437	3.9968e-15	1.66763e-14
sud	personality	Substance use	Personality	20	0.229495	0.0398401	8.39151e-09	2.57056e-08
sud	headaches	Substance use	Headaches	114	0.071911	0.0200566	0.000336553	0.000664864
sud	pain	Substance use	Neck/back	255	0.104492	0.0163647	1.71183e-10	5.79389e-10
sud	abdominalpain	Substance use	Abdominal	118	0.0497098	0.0197107	0.0116699	0.0193433
sud	fractures	Substance use	Fractures	177	0.156702	0.0180937	0	0
sud	acne	Substance use	Acne	49	0.0148594	0.0262934	0.571981	0.62351
sud	injurymusc	Substance use	Injury musc.	146	0.0796441	0.0187737	2.21215e-05	5.00319e-05
sud	asthma	Substance use	Asthma	59	-0.00114782	0.0237799	0.961502	0.965492
sud	allergicrhinitis	Substance use	Allergic rhinitis	84	-0.0316671	0.0210267	0.132056	0.178534
sud	laceration	Substance use	Laceration/cut	239	0.13998	0.0167234	0	0
sud	naevusmole	Substance use	Naevus/mole	58	-0.0605737	0.0231478	0.00887532	0.0147617
adhd	grunnskolepoengadjaar	Hyperkinetic	Grade point average		-0.230862	0.01061	0	0
adhd	edu2018yr_resid	Hyperkinetic	Educational attainment		-0.238773	0.00910262	0	0
adhd	depressive	Hyperkinetic	Depressive	238	0.150602	0.0160287	0	0
adhd	anxiety	Hyperkinetic	Anxiety	97	0.12071	0.0212549	1.35366e-08	4.06939e-08
adhd	phobia	Hyperkinetic	Phobia/compulsive	44	0.106961	0.0279049	0.000126569	0.000261792
adhd	acutestress	Hyperkinetic	Acute stress reaction	158	0.0851976	0.0177292	1.54364e-06	3.93222e-06
adhd	sleep	Hyperkinetic	Sleep disturbance	183	0.130874	0.0171525	2.35367e-14	9.65405e-14
adhd	alc	Hyperkinetic	Alcohol use	100	0.16021	0.0213474	6.15064e-14	2.5016e-13
adhd	sud	Hyperkinetic	Substance use	168	0.279559	0.0183605	0	0
adhd	adhd	Hyperkinetic	Hyperkinetic	206	0.23684	0.0173114	0	0
adhd	psychoaff	Hyperkinetic	Psychotic	23	0.09756	0.0355036	0.00599805	0.0101862
adhd	personality	Hyperkinetic	Personality	24	0.16631	0.0366539	5.6977e-06	1.35847e-05
adhd	headaches	Hyperkinetic	Headaches	215	0.0391102	0.0158397	0.0135441	0.0222215
adhd	pain	Hyperkinetic	Neck/back	453	0.0697281	0.0130176	8.48691e-08	2.43057e-07
adhd	abdominalpain	Hyperkinetic	Abdominal	242	0.0378935	0.0152845	0.0131675	0.021677
adhd	fractures	Hyperkinetic	Fractures	264	0.0610456	0.0149849	4.62491e-05	0.000100379
adhd	acne	Hyperkinetic	Acne	111	-0.0220623	0.0196964	0.262663	0.323484
adhd	injurymusc	Hyperkinetic	Injury musc.	238	-0.00129033	0.0151395	0.932079	0.941809
adhd	asthma	Hyperkinetic	Asthma	133	-0.0024159	0.0180402	0.893468	0.908484
adhd	allergicrhinitis	Hyperkinetic	Allergic rhinitis	192	-0.0234905	0.015933	0.140392	0.187706
adhd	laceration	Hyperkinetic	Laceration/cut	394	0.054255	0.0135143	5.95364e-05	0.000126384
adhd	naevusmole	Hyperkinetic	Naevus/mole	137	-0.035029	0.017483	0.0451132	0.0659661
psychoaff	grunnskolepoengadjaar	Psychotic	Grade point average		-0.170314	0.0171815	0	0
psychoaff	edu2018yr_resid	Psychotic	Educational attainment		-0.172275	0.0124324	0	0
psychoaff	depressive	Psychotic	Depressive	118	0.152651	0.021105	4.72733e-13	1.84518e-12
psychoaff	anxiety	Psychotic	Anxiety	58	0.164512	0.0263518	4.29445e-10	1.42364e-09
psychoaff	phobia	Psychotic	Phobia/compulsive	28	0.169114	0.0339628	6.37897e-07	1.66888e-06
psychoaff	acutestress	Psychotic	Acute stress reaction	77	0.0894364	0.0235684	0.000147787	0.000304378
psychoaff	sleep	Psychotic	Sleep disturbance	77	0.111604	0.023707	2.50618e-06	6.22046e-06
psychoaff	alc	Psychotic	Alcohol use	32	0.130248	0.0317641	4.12298e-05	8.98883e-05
psychoaff	sud	Psychotic	Substance use	80	0.29137	0.0242903	0	0
psychoaff	adhd	Psychotic	Hyperkinetic	47	0.161591	0.0281316	9.24126e-09	2.79548e-08
psychoaff	psychoaff	Psychotic	Psychotic	22	0.212576	0.0384358	3.18982e-08	9.3568e-08
psychoaff	personality	Psychotic	Personality	12	0.172284	0.047307	0.000270705	0.000539182
psychoaff	headaches	Psychotic	Headaches	90	0.0705221	0.0220551	0.00138602	0.0025507
psychoaff	pain	Psychotic	Neck/back	180	0.0627259	0.0183476	0.000629114	0.00121796
psychoaff	abdominalpain	Psychotic	Abdominal	80	0.0145125	0.0223423	0.515982	0.572787
psychoaff	fractures	Psychotic	Fractures	81	0.0282539	0.0223505	0.206183	0.260556
psychoaff	acne	Psychotic	Acne	37	0.0230297	0.0292122	0.430486	0.493733
psychoaff	injurymusc	Psychotic	Injury musc.	84	0.0090071	0.0220412	0.682798	0.732759
psychoaff	asthma	Psychotic	Asthma	52	0.0184662	0.0255175	0.46927	0.526976
psychoaff	allergicrhinitis	Psychotic	Allergic rhinitis	80	0.00458854	0.0222501	0.836615	0.865217
psychoaff	laceration	Psychotic	Laceration/cut	119	0.0192755	0.0200927	0.337392	0.403204
psychoaff	naevusmole	Psychotic	Naevus/mole	70	0.0142413	0.023222	0.539701	0.594281
personality	grunnskolepoengadjaar	Personality	Grade point average		-0.187364	0.0205246	0	0
personality	edu2018yr_resid	Personality	Educational attainment		-0.207308	0.015232	0	0
personality	depressive	Personality	Depressive	65	0.134271	0.0261179	2.7336e-07	7.30974e-07
personality	anxiety	Personality	Anxiety	35	0.159629	0.0321332	6.77459e-07	1.76285e-06
personality	phobia	Personality	Phobia/compulsive	16	0.154073	0.0417116	0.00022095	0.000445583
personality	acutestress	Personality	Acute stress reaction	36	0.0456183	0.0303251	0.132502	0.178638
personality	sleep	Personality	Sleep disturbance	45	0.108619	0.0288764	0.000168884	0.000346356
personality	alc	Personality	Alcohol use	25	0.171279	0.0356797	1.583e-06	4.01136e-06
personality	sud	Personality	Substance use	41	0.242846	0.030774	2.88658e-15	1.21487e-14
personality	adhd	Personality	Hyperkinetic	32	0.173457	0.0328131	1.24878e-07	3.43414e-07
personality	psychoaff	Personality	Psychotic	10	0.155086	0.0506863	0.00221534	0.0039712
personality	personality	Personality	Personality	10	0.217058	0.0518566	2.84235e-05	6.25316e-05
personality	headaches	Personality	Headaches	44	0.0291688	0.028066	0.298669	0.363205
personality	pain	Personality	Neck/back	110	0.0728905	0.022277	0.00106784	0.00201102
personality	abdominalpain	Personality	Abdominal	66	0.0859469	0.0254231	0.000723127	0.00138337
personality	fractures	Personality	Fractures	51	0.038608	0.0270102	0.152894	0.202188
personality	acne	Personality	Acne	24	0.0300155	0.0349778	0.39082	0.451449
personality	injurymusc	Personality	Injury musc.	44	-0.0162165	0.0277118	0.558425	0.611488
personality	asthma	Personality	Asthma	33	0.0304491	0.0307117	0.321466	0.386079
personality	allergicrhinitis	Personality	Allergic rhinitis	44	-0.00705716	0.0276103	0.798261	0.830878
personality	laceration	Personality	Laceration/cut	80	0.0470263	0.0239963	0.0500273	0.0724411
personality	naevusmole	Personality	Naevus/mole	27	-0.0595838	0.0312347	0.0564408	0.0808205
headaches	grunnskolepoengadjaar	Headaches	Grade point average		-0.0895618	0.00579008	0	0
headaches	edu2018yr_resid	Headaches	Educational attainment		-0.0980613	0.00472447	0	0
headaches	depressive	Headaches	Depressive	1254	0.0391223	0.00922473	2.22498e-05	5.00878e-05
headaches	anxiety	Headaches	Anxiety	512	0.0290927	0.0123541	0.0185274	0.0298909
headaches	phobia	Headaches	Phobia/compulsive	223	0.0233977	0.0165657	0.157828	0.207016
headaches	acutestress	Headaches	Acute stress reaction	1087	0.048182	0.00970112	6.81209e-07	1.76313e-06
headaches	sleep	Headaches	Sleep disturbance	1044	0.060844	0.00983053	6.04362e-10	1.98987e-09
headaches	alc	Headaches	Alcohol use	401	0.0402383	0.013541	0.00296253	0.00521405
headaches	sud	Headaches	Substance use	438	0.0419585	0.0130824	0.0013401	0.00248509
headaches	adhd	Headaches	Hyperkinetic	590	0.0325929	0.0119746	0.00649216	0.0109484
headaches	psychoaff	Headaches	Psychotic	132	0.0474908	0.0207757	0.0222611	0.0350957
headaches	personality	Headaches	Personality	93	0.0572776	0.0240193	0.0170955	0.0276729
headaches	headaches	Headaches	Headaches	1613	0.0366703	0.00847468	1.51127e-05	3.45025e-05
headaches	pain	Headaches	Neck/back	3396	0.058797	0.00693542	0	0
headaches	abdominalpain	Headaches	Abdominal	1753	0.0166514	0.00819172	0.0420816	0.062096
headaches	fractures	Headaches	Fractures	1737	0.0181375	0.00822814	0.0275017	0.0423912
headaches	acne	Headaches	Acne	936	0.0238227	0.0102812	0.0204975	0.0325271
headaches	injurymusc	Headaches	Injury musc.	2106	0.043689	0.00787812	2.92937e-08	8.69824e-08
headaches	asthma	Headaches	Asthma	1136	0.0197513	0.00936588	0.034957	0.0523814
headaches	allergicrhinitis	Headaches	Allergic rhinitis	1760	0.00252115	0.00813371	0.756589	0.796063
headaches	laceration	Headaches	Laceration/cut	2683	0.0169751	0.00730517	0.0201413	0.032067
headaches	naevusmole	Headaches	Naevus/mole	1377	0.00142444	0.00872106	0.870256	0.892381
pain	grunnskolepoengadjaar	Neck/back	Grade point average		-0.134389	0.00575922	0	0
pain	edu2018yr_resid	Neck/back	Educational attainment		-0.164428	0.00456642	0	0
pain	depressive	Neck/back	Depressive	1475	0.0592891	0.00897064	3.86309e-11	1.36477e-10
pain	anxiety	Neck/back	Anxiety	616	0.0543533	0.0119702	5.60588e-06	1.34319e-05
pain	phobia	Neck/back	Phobia/compulsive	240	0.0185218	0.0163031	0.255918	0.316789
pain	acutestress	Neck/back	Acute stress reaction	1312	0.0815135	0.0093907	0	0
pain	sleep	Neck/back	Sleep disturbance	1182	0.0735134	0.00961529	2.08722e-14	8.63431e-14
pain	alc	Neck/back	Alcohol use	444	0.0595709	0.0133041	7.54794e-06	1.7734e-05
pain	sud	Neck/back	Substance use	569	0.107932	0.0125293	0	0
pain	adhd	Neck/back	Hyperkinetic	689	0.0864638	0.0116797	1.33227e-13	5.37348e-13
pain	psychoaff	Neck/back	Psychotic	156	0.0654913	0.0201778	0.0011716	0.00219789
pain	personality	Neck/back	Personality	108	0.0746016	0.023401	0.00143279	0.00262679
pain	headaches	Neck/back	Headaches	1758	0.0486514	0.00832848	5.17111e-09	1.60437e-08
pain	pain	Neck/back	Neck/back	3810	0.079029	0.0067919	0	0
pain	abdominalpain	Neck/back	Abdominal	1903	0.0249503	0.00805555	0.00195309	0.00354043
pain	fractures	Neck/back	Fractures	1945	0.0437518	0.00806674	5.83684e-08	1.68157e-07
pain	acne	Neck/back	Acne	920	0.0116185	0.0102657	0.257729	0.318216
pain	injurymusc	Neck/back	Injury musc.	2317	0.065063	0.00773584	0	0
pain	asthma	Neck/back	Asthma	1248	0.0330265	0.00920111	0.000331433	0.000657433
pain	allergicrhinitis	Neck/back	Allergic rhinitis	1854	-0.00363863	0.00801565	0.649872	0.698973
pain	laceration	Neck/back	Laceration/cut	2930	0.0349523	0.00718288	1.13852e-06	2.91557e-06
pain	naevusmole	Neck/back	Naevus/mole	1424	-0.0190509	0.00860745	0.0268768	0.0415602
abdominalpain	grunnskolepoengadjaar	Abdominal	Grade point average		-0.106994	0.00553578	0	0
abdominalpain	edu2018yr_resid	Abdominal	Educational attainment		-0.116762	0.00454717	0	0
abdominalpain	depressive	Abdominal	Depressive	1510	0.0520205	0.0088935	4.93742e-09	1.54175e-08
abdominalpain	anxiety	Abdominal	Anxiety	610	0.0361487	0.0119243	0.0024333	0.00434582
abdominalpain	phobia	Abdominal	Phobia/compulsive	270	0.031227	0.0159422	0.05014	0.0724411
abdominalpain	acutestress	Abdominal	Acute stress reaction	1311	0.0625223	0.00934574	2.23279e-11	8.00497e-11
abdominalpain	sleep	Abdominal	Sleep disturbance	1220	0.0600195	0.00951973	2.88656e-10	9.63514e-10
abdominalpain	alc	Abdominal	Alcohol use	481	0.0386368	0.0130718	0.00311916	0.00545008
abdominalpain	sud	Abdominal	Substance use	614	0.101224	0.0123357	2.22045e-16	9.95089e-16
abdominalpain	adhd	Abdominal	Hyperkinetic	822	0.0797122	0.0113119	1.8312e-12	6.87056e-12
abdominalpain	psychoaff	Abdominal	Psychotic	140	0.0215046	0.0204576	0.293177	0.358327
abdominalpain	personality	Abdominal	Personality	119	0.0854767	0.0230005	0.000202169	0.000409414
abdominalpain	headaches	Abdominal	Headaches	1890	0.0284877	0.00818614	0.00050144	0.00098258
abdominalpain	pain	Abdominal	Neck/back	4007	0.0573892	0.00669507	0	0
abdominalpain	abdominalpain	Abdominal	Abdominal	2177	0.0328629	0.00785545	2.87118e-05	6.28802e-05
abdominalpain	fractures	Abdominal	Fractures	2138	0.0277036	0.00790352	0.000456213	0.000897589
abdominalpain	acne	Abdominal	Acne	1103	0.0120306	0.00991054	0.224778	0.281118
abdominalpain	injurymusc	Abdominal	Injury musc.	2486	0.0364836	0.00760405	1.60329e-06	4.04162e-06
abdominalpain	asthma	Abdominal	Asthma	1358	0.0182373	0.00902874	0.0433927	0.063836
abdominalpain	allergicrhinitis	Abdominal	Allergic rhinitis	2080	-0.00282184	0.00784014	0.718905	0.764725
abdominalpain	laceration	Abdominal	Laceration/cut	3437	0.0484807	0.00698395	3.87335e-12	1.43107e-11
abdominalpain	naevusmole	Abdominal	Naevus/mole	1603	-0.00704299	0.00843351	0.40365	0.465159
fractures	grunnskolepoengadjaar	Fractures	Grade point average		-0.0679832	0.008276	2.22045e-16	9.95089e-16
fractures	edu2018yr_resid	Fractures	Educational attainment		-0.0970965	0.0069172	0	0
fractures	depressive	Fractures	Depressive	339	0.0295779	0.0132816	0.0259481	0.0404755
fractures	anxiety	Fractures	Anxiety	127	0.00318498	0.0181021	0.860337	0.885964
fractures	phobia	Fractures	Phobia/compulsive	61	0.0175069	0.0237418	0.460887	0.519728
fractures	acutestress	Fractures	Acute stress reaction	305	0.0442926	0.0138354	0.00136757	0.00252636
fractures	sleep	Fractures	Sleep disturbance	252	0.0119498	0.0144075	0.406869	0.467754
fractures	alc	Fractures	Alcohol use	119	0.0369106	0.0189632	0.0516027	0.0743325
fractures	sud	Fractures	Substance use	166	0.100018	0.0173987	8.99807e-09	2.73904e-08
fractures	adhd	Fractures	Hyperkinetic	221	0.0756772	0.0160446	2.39743e-06	5.98121e-06
fractures	psychoaff	Fractures	Psychotic	39	0.0509346	0.0289682	0.0786974	0.110725
fractures	personality	Fractures	Personality	35	0.0999237	0.0314982	0.00151203	0.00275122
fractures	headaches	Fractures	Headaches	412	0.000190465	0.0123001	0.987645	0.987645
fractures	pain	Fractures	Neck/back	917	0.0339471	0.00998412	0.0006736	0.00129889
fractures	abdominalpain	Fractures	Abdominal	496	0.0145575	0.0117299	0.214584	0.269763
fractures	fractures	Fractures	Fractures	594	0.0687564	0.0113839	1.54323e-09	4.88185e-09
fractures	acne	Fractures	Acne	241	-0.017268	0.0148925	0.246249	0.305602
fractures	injurymusc	Fractures	Injury musc.	654	0.0588681	0.0110644	1.0348e-07	2.94613e-07
fractures	asthma	Fractures	Asthma	279	-0.0200659	0.0137495	0.144459	0.192612
fractures	allergicrhinitis	Fractures	Allergic rhinitis	439	-0.027927	0.0119188	0.0191235	0.0306483
fractures	laceration	Fractures	Laceration/cut	844	0.0464155	0.0102995	6.58854e-06	1.56316e-05
fractures	naevusmole	Fractures	Naevus/mole	363	-0.00792767	0.0126919	0.532217	0.588816
acne	grunnskolepoengadjaar	Acne	Grade point average		0.0537331	0.00751784	8.84404e-13	3.37048e-12
acne	edu2018yr_resid	Acne	Educational attainment		0.064693	0.00624788	0	0
acne	depressive	Acne	Depressive	426	0.0107673	0.0122539	0.379571	0.440557
acne	anxiety	Acne	Anxiety	148	-0.0302332	0.0169709	0.0748362	0.105908
acne	phobia	Acne	Phobia/compulsive	74	-0.004307	0.0221588	0.845886	0.87294
acne	acutestress	Acne	Acute stress reaction	321	-0.0185938	0.0131885	0.158583	0.207444
acne	sleep	Acne	Sleep disturbance	333	0.00711209	0.0131704	0.589194	0.639394
acne	alc	Acne	Alcohol use	120	-0.0220516	0.0183609	0.229746	0.285854
acne	sud	Acne	Substance use	127	-0.0245351	0.0178721	0.169809	0.219753
acne	adhd	Acne	Hyperkinetic	182	-0.029371	0.0161467	0.0689101	0.0978079
acne	psychoaff	Acne	Psychotic	44	0.0195413	0.0276178	0.479218	0.536902
acne	personality	Acne	Personality	31	0.0249104	0.0319009	0.434881	0.495737
acne	headaches	Acne	Headaches	537	-0.00623152	0.0112324	0.579043	0.629791
acne	pain	Acne	Neck/back	1100	-0.00565168	0.00922834	0.540255	0.594281
acne	abdominalpain	Acne	Abdominal	582	-0.0229782	0.010894	0.0349225	0.0523814
acne	fractures	Acne	Fractures	579	-0.0227594	0.0109352	0.0374068	0.0558794
acne	acne	Acne	Acne	395	0.0478571	0.013082	0.000253961	0.00051003
acne	injurymusc	Acne	Injury musc.	755	0.0163222	0.0103332	0.114201	0.157474
acne	asthma	Acne	Asthma	408	0.00173924	0.0123271	0.887798	0.906528
acne	allergicrhinitis	Acne	Allergic rhinitis	653	0.000269013	0.0106526	0.979853	0.981882
acne	laceration	Acne	Laceration/cut	893	-0.0287165	0.00968897	0.00303831	0.00532805
acne	naevusmole	Acne	Naevus/mole	528	0.011378	0.0113815	0.317457	0.382511
injurymusc	grunnskolepoengadjaar	Injury musc.	Grade point average		-0.0755707	0.00766095	0	0
injurymusc	edu2018yr_resid	Injury musc.	Educational attainment		-0.101591	0.0064755	0	0
injurymusc	depressive	Injury musc.	Depressive	400	0.0151911	0.012558	0.226406	0.282424
injurymusc	anxiety	Injury musc.	Anxiety	174	0.0233695	0.0166375	0.160131	0.208905
injurymusc	phobia	Injury musc.	Phobia/compulsive	63	-0.0231929	0.0232118	0.317706	0.382511
injurymusc	acutestress	Injury musc.	Acute stress reaction	382	0.0471594	0.0129245	0.000263421	0.000526842
injurymusc	sleep	Injury musc.	Sleep disturbance	336	0.0271584	0.0133002	0.0411564	0.0611034
injurymusc	alc	Injury musc.	Alcohol use	155	0.0385297	0.0176338	0.0288894	0.0442484
injurymusc	sud	Injury musc.	Substance use	186	0.0731837	0.0167029	1.17863e-05	2.74259e-05
injurymusc	adhd	Injury musc.	Hyperkinetic	271	0.0585616	0.0150981	0.000105003	0.000219057
injurymusc	psychoaff	Injury musc.	Psychotic	43	0.0267945	0.0280329	0.339161	0.40432
injurymusc	personality	Injury musc.	Personality	34	0.0531667	0.0314154	0.0905739	0.126334
injurymusc	headaches	Injury musc.	Headaches	547	0.0101842	0.0113658	0.370231	0.433879
injurymusc	pain	Injury musc.	Neck/back	1107	0.0177486	0.00936301	0.0580125	0.082826
injurymusc	abdominalpain	Injury musc.	Abdominal	609	0.00297934	0.0109805	0.786137	0.820022
injurymusc	fractures	Injury musc.	Fractures	725	0.0561754	0.0106812	1.44623e-07	3.95465e-07
injurymusc	acne	Injury musc.	Acne	327	-0.0126544	0.0137466	0.357287	0.421773
injurymusc	injurymusc	Injury musc.	Injury musc.	871	0.0734168	0.0102345	7.31415e-13	2.80956e-12
injurymusc	asthma	Injury musc.	Asthma	389	-0.00118133	0.012621	0.925427	0.937043
injurymusc	allergicrhinitis	Injury musc.	Allergic rhinitis	572	-0.02394	0.0110616	0.0304455	0.0464847
injurymusc	laceration	Injury musc.	Laceration/cut	1130	0.0633032	0.00951749	2.90605e-11	1.03421e-10
injurymusc	naevusmole	Injury musc.	Naevus/mole	426	-0.0276436	0.0119734	0.0209571	0.0331478
asthma	grunnskolepoengadjaar	Asthma	Grade point average		-0.0441711	0.00746624	3.29654e-09	1.03606e-08
asthma	edu2018yr_resid	Asthma	Educational attainment		-0.049705	0.00616039	6.66134e-16	2.90458e-15
asthma	depressive	Asthma	Depressive	512	0.0458701	0.011788	9.9734e-05	0.000208966
asthma	anxiety	Asthma	Anxiety	193	0.0172389	0.0159946	0.281124	0.345034
asthma	phobia	Asthma	Phobia/compulsive	106	0.0615028	0.0204021	0.00257369	0.00457966
asthma	acutestress	Asthma	Acute stress reaction	408	0.0282988	0.0125676	0.0243402	0.0382488
asthma	sleep	Asthma	Sleep disturbance	418	0.0546616	0.0125477	1.32264e-05	3.03663e-05
asthma	alc	Asthma	Alcohol use	153	0.0221975	0.0174195	0.202559	0.256645
asthma	sud	Asthma	Substance use	187	0.0524471	0.0164649	0.00144565	0.00264036
asthma	adhd	Asthma	Hyperkinetic	259	0.0464339	0.0150126	0.00198149	0.00357852
asthma	psychoaff	Asthma	Psychotic	56	0.0557409	0.0260486	0.0323643	0.048951
asthma	personality	Asthma	Personality	35	0.0386699	0.0308066	0.20939	0.263918
asthma	headaches	Asthma	Headaches	610	0.0170339	0.0109473	0.119712	0.164605
asthma	pain	Asthma	Neck/back	1242	0.0211489	0.0090062	0.0188615	0.0303288
asthma	abdominalpain	Asthma	Abdominal	708	0.0229583	0.0104834	0.028526	0.0438304
asthma	fractures	Asthma	Fractures	676	0.0102054	0.0106059	0.335929	0.402449
asthma	acne	Asthma	Acne	358	0.00517374	0.0132786	0.696811	0.746143
asthma	injurymusc	Asthma	Injury musc.	798	0.0209515	0.0101696	0.0393791	0.0586446
asthma	asthma	Asthma	Asthma	458	0.0224799	0.0119941	0.0608956	0.0866867
asthma	allergicrhinitis	Asthma	Allergic rhinitis	725	0.0184291	0.0104066	0.0765773	0.108057
asthma	laceration	Asthma	Laceration/cut	1084	0.0224075	0.00936378	0.0167115	0.0271421
asthma	naevusmole	Asthma	Naevus/mole	522	-0.00539898	0.0113188	0.633368	0.68274
allergicrhinitis	grunnskolepoengadjaar	Allergic rhinitis	Grade point average		0.0271224	0.00686376	7.76507e-05	0.000164118
allergicrhinitis	edu2018yr_resid	Allergic rhinitis	Educational attainment		0.0280939	0.00553595	3.87882e-07	1.02587e-06
allergicrhinitis	depressive	Allergic rhinitis	Depressive	607	-0.00852811	0.0109559	0.436331	0.495737
allergicrhinitis	anxiety	Allergic rhinitis	Anxiety	252	-0.00505442	0.0146615	0.730289	0.775132
allergicrhinitis	phobia	Allergic rhinitis	Phobia/compulsive	114	0.00265123	0.0195478	0.892115	0.908484
allergicrhinitis	acutestress	Allergic rhinitis	Acute stress reaction	518	-0.00352822	0.0115512	0.76003	0.797949
allergicrhinitis	sleep	Allergic rhinitis	Sleep disturbance	491	0.00374849	0.0117302	0.749303	0.790115
allergicrhinitis	alc	Allergic rhinitis	Alcohol use	198	0.0112452	0.0160575	0.483738	0.540714
allergicrhinitis	sud	Allergic rhinitis	Substance use	189	-0.0225313	0.0158907	0.156223	0.205467
allergicrhinitis	adhd	Allergic rhinitis	Hyperkinetic	267	-0.0125166	0.0144499	0.386374	0.447381
allergicrhinitis	psychoaff	Allergic rhinitis	Psychotic	67	0.0220274	0.0244773	0.368168	0.432758
allergicrhinitis	personality	Allergic rhinitis	Personality	33	-0.0389278	0.0304668	0.201352	0.255785
allergicrhinitis	headaches	Allergic rhinitis	Headaches	804	0.00322225	0.0100069	0.747451	0.790115
allergicrhinitis	pain	Allergic rhinitis	Neck/back	1629	-0.00407105	0.00821862	0.620357	0.670207
allergicrhinitis	abdominalpain	Allergic rhinitis	Abdominal	933	0.00714471	0.00958996	0.45626	0.515957
allergicrhinitis	fractures	Allergic rhinitis	Fractures	934	0.0126561	0.00963031	0.188781	0.243006
allergicrhinitis	acne	Allergic rhinitis	Acne	451	-0.00637561	0.0122502	0.602752	0.652644
allergicrhinitis	injurymusc	Allergic rhinitis	Injury musc.	944	-0.0267827	0.00943145	0.00451527	0.00772223
allergicrhinitis	asthma	Allergic rhinitis	Asthma	597	0.00661388	0.0109937	0.547437	0.600815
allergicrhinitis	allergicrhinitis	Allergic rhinitis	Allergic rhinitis	1015	0.021138	0.00942174	0.0248621	0.0389426
allergicrhinitis	laceration	Allergic rhinitis	Laceration/cut	1367	-0.00773944	0.00860405	0.368381	0.432758
allergicrhinitis	naevusmole	Allergic rhinitis	Naevus/mole	790	0.0146427	0.0101103	0.147536	0.196174
laceration	grunnskolepoengadjaar	Laceration/cut	Grade point average		-0.0553528	0.00788703	2.24731e-12	8.36692e-12
laceration	edu2018yr_resid	Laceration/cut	Educational attainment		-0.0660762	0.00647167	0	0
laceration	depressive	Laceration/cut	Depressive	432	0.0420186	0.0123832	0.000690848	0.00132687
laceration	anxiety	Laceration/cut	Anxiety	176	0.0329406	0.016549	0.0465375	0.06764
laceration	phobia	Laceration/cut	Phobia/compulsive	75	0.0211238	0.0222984	0.343474	0.407454
laceration	acutestress	Laceration/cut	Acute stress reaction	368	0.0432835	0.0130365	0.000899614	0.00171422
laceration	sleep	Laceration/cut	Sleep disturbance	347	0.0459327	0.0132404	0.000522174	0.00101499
laceration	alc	Laceration/cut	Alcohol use	166	0.0800203	0.0173718	4.09813e-06	9.91747e-06
laceration	sud	Laceration/cut	Substance use	211	0.119929	0.0162675	1.67644e-13	6.70575e-13
laceration	adhd	Laceration/cut	Hyperkinetic	228	0.0588192	0.0156481	0.000170687	0.000348577
laceration	psychoaff	Laceration/cut	Psychotic	48	0.0543596	0.0272791	0.0462922	0.0674863
laceration	personality	Laceration/cut	Personality	26	0.0106974	0.0334348	0.749007	0.790115
laceration	headaches	Laceration/cut	Headaches	512	0.0149704	0.0115356	0.194371	0.248877
laceration	pain	Laceration/cut	Neck/back	1077	0.0282155	0.00944525	0.00281482	0.00499038
laceration	abdominalpain	Laceration/cut	Abdominal	632	0.0380355	0.0109466	0.000511565	0.000998377
laceration	fractures	Laceration/cut	Fractures	646	0.0477585	0.0109343	1.25533e-05	2.90708e-05
laceration	acne	Laceration/cut	Acne	292	-0.000876779	0.0140927	0.950392	0.958312
laceration	injurymusc	Laceration/cut	Injury musc.	694	0.0313068	0.0106402	0.00325763	0.00567156
laceration	asthma	Laceration/cut	Asthma	329	-0.0217074	0.0130253	0.0956039	0.132966
laceration	allergicrhinitis	Laceration/cut	Allergic rhinitis	571	-0.00257526	0.0110806	0.816218	0.846197
laceration	laceration	Laceration/cut	Laceration/cut	958	0.0384439	0.00978751	8.57082e-05	0.00018036
laceration	naevusmole	Laceration/cut	Naevus/mole	399	-0.0321363	0.0121116	0.00796988	0.0133475
naevusmole	grunnskolepoengadjaar	Naevus/mole	Grade point average		0.0440229	0.00636327	4.57145e-12	1.6762e-11
naevusmole	edu2018yr_resid	Naevus/mole	Educational attainment		0.0464447	0.00509793	0	0
naevusmole	depressive	Naevus/mole	Depressive	783	-0.0226394	0.01017	0.026008	0.0404755
naevusmole	anxiety	Naevus/mole	Anxiety	333	-0.0102151	0.013579	0.451889	0.512211
naevusmole	phobia	Naevus/mole	Phobia/compulsive	161	0.015913	0.017932	0.374859	0.437185
naevusmole	acutestress	Naevus/mole	Acute stress reaction	697	-0.00409248	0.0106781	0.701527	0.747883
naevusmole	sleep	Naevus/mole	Sleep disturbance	649	0.00108417	0.0108641	0.920508	0.934017
naevusmole	alc	Naevus/mole	Alcohol use	243	-0.00446525	0.0150949	0.767375	0.803916
naevusmole	sud	Naevus/mole	Substance use	233	-0.0423557	0.0148751	0.00440741	0.00756448
naevusmole	adhd	Naevus/mole	Hyperkinetic	328	-0.0233129	0.0135405	0.0851216	0.119077
naevusmole	psychoaff	Naevus/mole	Psychotic	72	-0.0245585	0.0235747	0.297536	0.36274
naevusmole	personality	Naevus/mole	Personality	49	-0.0190761	0.0274622	0.487287	0.543426
naevusmole	headaches	Naevus/mole	Headaches	1014	-0.0120873	0.00933586	0.195416	0.249415
naevusmole	pain	Naevus/mole	Neck/back	2203	0.00212395	0.00759831	0.779839	0.815209
naevusmole	abdominalpain	Naevus/mole	Abdominal	1167	-0.0120936	0.00895728	0.17697	0.228409
naevusmole	fractures	Naevus/mole	Fractures	1195	0.00346155	0.00897399	0.699696	0.747578
naevusmole	acne	Naevus/mole	Acne	625	0.0146047	0.0112904	0.195822	0.249415
naevusmole	injurymusc	Naevus/mole	Injury musc.	1299	-0.0131548	0.00869721	0.1304	0.176789
naevusmole	asthma	Naevus/mole	Asthma	749	-0.00957619	0.010275	0.351341	0.415768
naevusmole	allergicrhinitis	Naevus/mole	Allergic rhinitis	1317	0.0150827	0.0087604	0.0851256	0.119077
naevusmole	laceration	Naevus/mole	Laceration/cut	1786	-0.0111231	0.00798523	0.163631	0.212326
naevusmole	naevusmole	Naevus/mole	Naevus/mole	1183	0.0561507	0.00920509	1.06091e-09	3.40055e-09

## Sheet: Figure 5
var1	var2	var1_name	var2_name	n_concordant	r_est	r_se	p_value	p_value_fdr_adj
edu2018yr_resid	edu2018yr_resid	Educational attainment	Educational attainment		0.286723	0.00319722	0	0
edu2018yr_resid	depressive	Educational attainment	Depressive		-0.0846774	0.00626126	0	0
edu2018yr_resid	anxiety	Educational attainment	Anxiety		-0.0665959	0.00835721	1.55431e-15	2.07713e-14
edu2018yr_resid	phobia	Educational attainment	Phobia/compulsive		-0.0351023	0.0114222	0.00211807	0.00639775
edu2018yr_resid	acutestress	Educational attainment	Acute stress reaction		-0.0848691	0.00662236	0	0
edu2018yr_resid	sleep	Educational attainment	Sleep disturbance		-0.0548748	0.00685709	1.11022e-15	1.57938e-14
edu2018yr_resid	alc	Educational attainment	Alcohol use		-0.0886073	0.00952812	0	0
edu2018yr_resid	sud	Educational attainment	Substance use		-0.167392	0.00883059	0	0
edu2018yr_resid	adhd	Educational attainment	Hyperkinetic		-0.109248	0.00873843	0	0
edu2018yr_resid	psychoaff	Educational attainment	Psychotic		-0.0961157	0.0138095	3.39972e-12	3.33173e-11
edu2018yr_resid	personality	Educational attainment	Personality		-0.0874239	0.0161145	5.78991e-08	3.59627e-07
edu2018yr_resid	headaches	Educational attainment	Headaches		-0.0478291	0.0060061	1.77636e-15	2.30404e-14
edu2018yr_resid	pain	Educational attainment	Neck/back		-0.0643417	0.0048921	0	0
edu2018yr_resid	abdominalpain	Educational attainment	Abdominal		-0.034953	0.00578181	1.49088e-09	1.17407e-08
edu2018yr_resid	fractures	Educational attainment	Fractures		-0.0466276	0.00583264	1.33227e-15	1.83603e-14
edu2018yr_resid	acne	Educational attainment	Acne		0.0140331	0.00775917	0.0705155	0.133465
edu2018yr_resid	injurymusc	Educational attainment	Injury musc.		-0.042409	0.00564183	5.61773e-14	6.35235e-13
edu2018yr_resid	asthma	Educational attainment	Asthma		-0.0253153	0.00670015	0.000157893	0.000600265
edu2018yr_resid	allergicrhinitis	Educational attainment	Allergic rhinitis		0.0261145	0.00588743	9.18001e-06	4.13101e-05
edu2018yr_resid	laceration	Educational attainment	Laceration/cut		-0.0514768	0.00519099	0	0
edu2018yr_resid	naevusmole	Educational attainment	Naevus/mole		0.0357902	0.00627016	1.14299e-08	7.75474e-08
depressive	edu2018yr_resid	Depressive	Educational attainment		-0.0883288	0.00545714	0	0
depressive	depressive	Depressive	Depressive	1189	0.126999	0.00979485	0	0
depressive	anxiety	Depressive	Anxiety	443	0.0760285	0.013296	1.077e-08	7.42121e-08
depressive	phobia	Depressive	Phobia/compulsive	190	0.0716711	0.0178123	5.72913e-05	0.000238353
depressive	acutestress	Depressive	Acute stress reaction	839	0.0649432	0.0106821	1.20454e-09	9.83704e-09
depressive	sleep	Depressive	Sleep disturbance	834	0.0928122	0.0107906	0	0
depressive	alc	Depressive	Alcohol use	312	0.0771057	0.0150397	2.94709e-07	1.68788e-06
depressive	sud	Depressive	Substance use	509	0.166484	0.0135301	0	0
depressive	adhd	Depressive	Hyperkinetic	478	0.0850082	0.0134944	2.9858e-10	2.63348e-09
depressive	psychoaff	Depressive	Psychotic	142	0.145979	0.021033	3.90687e-12	3.7455e-11
depressive	personality	Depressive	Personality	84	0.0867303	0.0252933	0.000605838	0.00197907
depressive	headaches	Depressive	Headaches	1030	0.0378862	0.00969037	9.24191e-05	0.000370517
depressive	pain	Depressive	Neck/back	2202	0.0382908	0.0079476	1.45073e-06	7.4392e-06
depressive	abdominalpain	Depressive	Abdominal	1160	0.032302	0.00933381	0.000538657	0.00179961
depressive	fractures	Depressive	Fractures	1082	0.0130607	0.0094939	0.168918	0.267959
depressive	acne	Depressive	Acne	488	0.0217937	0.0123138	0.0767518	0.143422
depressive	injurymusc	Depressive	Injury musc.	1251	0.0226157	0.00914559	0.0134039	0.0333962
depressive	asthma	Depressive	Asthma	667	0.00502815	0.0108945	0.644418	0.726824
depressive	allergicrhinitis	Depressive	Allergic rhinitis	988	-0.00844537	0.00954429	0.376231	0.512093
depressive	laceration	Depressive	Laceration/cut	1711	0.0302454	0.00841654	0.000326186	0.0011695
depressive	naevusmole	Depressive	Naevus/mole	796	-0.00627292	0.010197	0.538442	0.649712
anxiety	edu2018yr_resid	Anxiety	Educational attainment		-0.0562617	0.00733441	1.70974e-14	1.9842e-13
anxiety	depressive	Anxiety	Depressive	441	0.096596	0.0130514	1.35003e-13	1.45211e-12
anxiety	anxiety	Anxiety	Anxiety	186	0.0905889	0.0171517	1.28047e-07	7.63091e-07
anxiety	phobia	Anxiety	Phobia/compulsive	89	0.103563	0.0225215	4.25708e-06	1.9556e-05
anxiety	acutestress	Anxiety	Acute stress reaction	334	0.0691695	0.0140732	8.87976e-07	4.66188e-06
anxiety	sleep	Anxiety	Sleep disturbance	312	0.0754995	0.0143167	1.33819e-07	7.86858e-07
anxiety	alc	Anxiety	Alcohol use	115	0.0613569	0.0200148	0.00217252	0.00650452
anxiety	sud	Anxiety	Substance use	238	0.192422	0.0168144	0	0
anxiety	adhd	Anxiety	Hyperkinetic	213	0.123776	0.0171859	5.92637e-13	5.93984e-12
anxiety	psychoaff	Anxiety	Psychotic	57	0.125642	0.0270215	3.32381e-06	1.57613e-05
anxiety	personality	Anxiety	Personality	31	0.0671981	0.0330293	0.0419016	0.0879933
anxiety	headaches	Anxiety	Headaches	377	0.028865	0.0130286	0.0267245	0.0598249
anxiety	pain	Anxiety	Neck/back	790	0.0194418	0.0107335	0.0700915	0.13346
anxiety	abdominalpain	Anxiety	Abdominal	410	0.0131299	0.0126405	0.298936	0.425777
anxiety	fractures	Anxiety	Fractures	414	0.021812	0.0127001	0.0858941	0.157175
anxiety	acne	Anxiety	Acne	181	0.0231291	0.0165775	0.162952	0.259429
anxiety	injurymusc	Anxiety	Injury musc.	445	0.0106044	0.0123529	0.390642	0.527384
anxiety	asthma	Anxiety	Asthma	264	0.0224996	0.014437	0.119124	0.202833
anxiety	allergicrhinitis	Anxiety	Allergic rhinitis	413	0.0256027	0.0126048	0.0422372	0.0882778
anxiety	laceration	Anxiety	Laceration/cut	685	0.0522181	0.0111749	2.97125e-06	1.43991e-05
anxiety	naevusmole	Anxiety	Naevus/mole	330	0.0231927	0.0134469	0.0845687	0.155395
phobia	edu2018yr_resid	Phobia/compulsive	Educational attainment		-0.0494247	0.0101699	1.17445e-06	6.09335e-06
phobia	depressive	Phobia/compulsive	Depressive	175	0.0880478	0.0178622	8.25281e-07	4.43747e-06
phobia	anxiety	Phobia/compulsive	Anxiety	82	0.102386	0.0228588	7.49728e-06	3.40856e-05
phobia	phobia	Phobia/compulsive	Phobia/compulsive	33	0.0759391	0.0311153	0.0146641	0.0359269
phobia	acutestress	Phobia/compulsive	Acute stress reaction	114	0.03038	0.0198839	0.126545	0.212229
phobia	sleep	Phobia/compulsive	Sleep disturbance	128	0.074607	0.0194441	0.000124542	0.000477592
phobia	alc	Phobia/compulsive	Alcohol use	45	0.0474897	0.0273765	0.0827961	0.153416
phobia	sud	Phobia/compulsive	Substance use	87	0.141711	0.0232653	1.12153e-09	9.33201e-09
phobia	adhd	Phobia/compulsive	Hyperkinetic	82	0.0910881	0.0235682	0.000111143	0.000433752
phobia	psychoaff	Phobia/compulsive	Psychotic	17	0.061699	0.0392826	0.116266	0.199507
phobia	personality	Phobia/compulsive	Personality	11	0.0428466	0.0461581	0.353275	0.486856
phobia	headaches	Phobia/compulsive	Headaches	144	0.014614	0.0179956	0.416742	0.556167
phobia	pain	Phobia/compulsive	Neck/back	340	0.0444144	0.0145337	0.00224343	0.00663995
phobia	abdominalpain	Phobia/compulsive	Abdominal	150	-0.00554624	0.0175397	0.751843	0.812654
phobia	fractures	Phobia/compulsive	Fractures	160	0.0131261	0.0174122	0.450943	0.594014
phobia	acne	Phobia/compulsive	Acne	75	0.017381	0.0226111	0.442075	0.58545
phobia	injurymusc	Phobia/compulsive	Injury musc.	182	0.0140943	0.0168524	0.402965	0.541792
phobia	asthma	Phobia/compulsive	Asthma	79	-0.0374394	0.0209078	0.0733423	0.137634
phobia	allergicrhinitis	Phobia/compulsive	Allergic rhinitis	161	0.017275	0.0173013	0.318049	0.446686
phobia	laceration	Phobia/compulsive	Laceration/cut	239	0.00846997	0.0155996	0.587157	0.689321
phobia	naevusmole	Phobia/compulsive	Naevus/mole	141	0.035943	0.0182	0.04828	0.0997275
acutestress	edu2018yr_resid	Acute stress reaction	Educational attainment		-0.0811503	0.00575118	0	0
acutestress	depressive	Acute stress reaction	Depressive	894	0.0787371	0.0105323	7.68274e-14	8.47022e-13
acutestress	anxiety	Acute stress reaction	Anxiety	373	0.0751144	0.0139249	6.88055e-08	4.15661e-07
acutestress	phobia	Acute stress reaction	Phobia/compulsive	135	0.0291538	0.019376	0.132418	0.220363
acutestress	acutestress	Acute stress reaction	Acute stress reaction	756	0.0859809	0.0111061	9.76996e-15	1.16447e-13
acutestress	sleep	Acute stress reaction	Sleep disturbance	625	0.0535515	0.0115924	3.84628e-06	1.80448e-05
acutestress	alc	Acute stress reaction	Alcohol use	243	0.063503	0.0160795	7.83784e-05	0.000323036
acutestress	sud	Acute stress reaction	Substance use	346	0.101094	0.0147975	8.38463e-12	7.86728e-11
acutestress	adhd	Acute stress reaction	Hyperkinetic	338	0.0499771	0.0147098	0.000679936	0.00215721
acutestress	psychoaff	Acute stress reaction	Psychotic	83	0.0448209	0.0238257	0.0599451	0.116972
acutestress	personality	Acute stress reaction	Personality	54	0.0262975	0.0277851	0.343913	0.476936
acutestress	headaches	Acute stress reaction	Headaches	824	0.0275297	0.0103299	0.00769751	0.0208258
acutestress	pain	Acute stress reaction	Neck/back	1835	0.0393626	0.00841151	2.87421e-06	1.40836e-05
acutestress	abdominalpain	Acute stress reaction	Abdominal	963	0.034144	0.00988219	0.000550072	0.00182392
acutestress	fractures	Acute stress reaction	Fractures	890	0.0184215	0.0100396	0.0665236	0.128671
acutestress	acne	Acute stress reaction	Acne	373	0.00994276	0.013263	0.453459	0.594141
acutestress	injurymusc	Acute stress reaction	Injury musc.	1019	0.0232348	0.00970248	0.0166329	0.0400825
acutestress	asthma	Acute stress reaction	Asthma	537	-0.000412519	0.0115729	0.971565	0.984781
acutestress	allergicrhinitis	Acute stress reaction	Allergic rhinitis	826	-0.00423592	0.0100788	0.674282	0.756637
acutestress	laceration	Acute stress reaction	Laceration/cut	1341	0.0144556	0.00898614	0.107691	0.186976
acutestress	naevusmole	Acute stress reaction	Naevus/mole	692	0.00267282	0.0107315	0.803312	0.857773
sleep	edu2018yr_resid	Sleep disturbance	Educational attainment		-0.0414212	0.00672724	7.40298e-10	6.2783e-09
sleep	depressive	Sleep disturbance	Depressive	500	0.0572918	0.012303	3.21263e-06	1.53997e-05
sleep	anxiety	Sleep disturbance	Anxiety	198	0.0418326	0.0164398	0.0109408	0.0277292
sleep	phobia	Sleep disturbance	Phobia/compulsive	71	0.00157261	0.0229496	0.945368	0.965064
sleep	acutestress	Sleep disturbance	Acute stress reaction	423	0.0615528	0.0129911	2.15763e-06	1.08127e-05
sleep	sleep	Sleep disturbance	Sleep disturbance	417	0.0835319	0.0130596	1.59271e-10	1.43344e-09
sleep	alc	Sleep disturbance	Alcohol use	143	0.0484868	0.0184363	0.00853942	0.0226861
sleep	sud	Sleep disturbance	Substance use	243	0.129731	0.0163799	2.44249e-15	3.07754e-14
sleep	adhd	Sleep disturbance	Hyperkinetic	247	0.0821803	0.016189	3.84871e-07	2.1216e-06
sleep	psychoaff	Sleep disturbance	Psychotic	54	0.065567	0.0267192	0.0141307	0.0348137
sleep	personality	Sleep disturbance	Personality	51	0.124485	0.0286358	1.37912e-05	6.02171e-05
sleep	headaches	Sleep disturbance	Headaches	521	0.03805	0.0117806	0.00123835	0.00381895
sleep	pain	Sleep disturbance	Neck/back	1062	0.0255265	0.00974148	0.00878297	0.0231934
sleep	abdominalpain	Sleep disturbance	Abdominal	585	0.0333267	0.0113484	0.00331729	0.00962451
sleep	fractures	Sleep disturbance	Fractures	558	0.0247632	0.0114954	0.0312264	0.0688542
sleep	acne	Sleep disturbance	Acne	237	0.0103732	0.0150643	0.491079	0.633233
sleep	injurymusc	Sleep disturbance	Injury musc.	599	0.00913472	0.011216	0.415396	0.556167
sleep	asthma	Sleep disturbance	Asthma	277	-0.0393917	0.0136979	0.00403066	0.0114679
sleep	allergicrhinitis	Sleep disturbance	Allergic rhinitis	497	-0.00567614	0.0116575	0.626324	0.717426
sleep	laceration	Sleep disturbance	Laceration/cut	825	0.0169832	0.0103053	0.0993514	0.17596
sleep	naevusmole	Sleep disturbance	Naevus/mole	453	0.0315529	0.0121751	0.0095536	0.0246382
alc	edu2018yr_resid	Alcohol use	Educational attainment		-0.0623753	0.0109392	1.18412e-08	7.9121e-08
alc	depressive	Alcohol use	Depressive	135	0.0364593	0.0191603	0.0570598	0.111837
alc	anxiety	Alcohol use	Anxiety	45	-0.0101898	0.026842	0.704226	0.780311
alc	phobia	Alcohol use	Phobia/compulsive	21	0.00047636	0.035202	0.989203	0.99371
alc	acutestress	Alcohol use	Acute stress reaction	98	0.012293	0.0206788	0.552196	0.658158
alc	sleep	Alcohol use	Sleep disturbance	121	0.066693	0.0198889	0.000798616	0.00251564
alc	alc	Alcohol use	Alcohol use	55	0.0642127	0.0259142	0.0132161	0.0331153
alc	sud	Alcohol use	Substance use	91	0.133284	0.0227919	4.97913e-09	3.65966e-08
alc	adhd	Alcohol use	Hyperkinetic	97	0.0720845	0.0221955	0.00116337	0.00361299
alc	psychoaff	Alcohol use	Psychotic	25	0.13491	0.0358747	0.000169513	0.000633518
alc	personality	Alcohol use	Personality	14	0.0743878	0.0434466	0.0868664	0.158298
alc	headaches	Alcohol use	Headaches	143	0.00440884	0.0182227	0.808825	0.861574
alc	pain	Alcohol use	Neck/back	317	0.0229254	0.0149098	0.124144	0.20976
alc	abdominalpain	Alcohol use	Abdominal	181	0.0294579	0.0172596	0.0878679	0.158866
alc	fractures	Alcohol use	Fractures	206	0.0602981	0.0167913	0.000329377	0.00117141
alc	acne	Alcohol use	Acne	81	0.0144273	0.0223803	0.51916	0.640368
alc	injurymusc	Alcohol use	Injury musc.	202	0.0237576	0.0167315	0.155629	0.249573
alc	asthma	Alcohol use	Asthma	88	-0.0224911	0.0208288	0.280229	0.407858
alc	allergicrhinitis	Alcohol use	Allergic rhinitis	119	-0.0414615	0.0187661	0.0271478	0.0604655
alc	laceration	Alcohol use	Laceration/cut	289	0.0420275	0.0153805	0.00628521	0.017216
alc	naevusmole	Alcohol use	Naevus/mole	102	-0.0125251	0.0199692	0.530516	0.646006
sud	edu2018yr_resid	Substance use	Educational attainment		-0.206325	0.0126042	0	0
sud	depressive	Substance use	Depressive	198	0.183098	0.0186944	0	0
sud	anxiety	Substance use	Anxiety	117	0.243547	0.0221481	0	0
sud	phobia	Substance use	Phobia/compulsive	31	0.113151	0.0332514	0.000666782	0.00213718
sud	acutestress	Substance use	Acute stress reaction	130	0.125358	0.0207603	1.55727e-09	1.20483e-08
sud	sleep	Substance use	Sleep disturbance	151	0.175377	0.0201493	0	0
sud	alc	Substance use	Alcohol use	83	0.217952	0.0245542	0	0
sud	sud	Substance use	Substance use	262	0.468329	0.0167386	0	0
sud	adhd	Substance use	Hyperkinetic	148	0.250048	0.0207958	0	0
sud	psychoaff	Substance use	Psychotic	33	0.226506	0.0342096	3.56493e-11	3.27528e-10
sud	personality	Substance use	Personality	20	0.156297	0.040479	0.000112838	0.000436507
sud	headaches	Substance use	Headaches	114	0.034243	0.0211042	0.104681	0.183192
sud	pain	Substance use	Neck/back	255	0.0444063	0.0171793	0.00974142	0.0249766
sud	abdominalpain	Substance use	Abdominal	118	0.0178578	0.0205765	0.385463	0.523043
sud	fractures	Substance use	Fractures	177	0.117741	0.0190749	6.71911e-10	5.81005e-09
sud	acne	Substance use	Acne	49	0.0339967	0.0285204	0.233256	0.352281
sud	injurymusc	Substance use	Injury musc.	146	0.0358392	0.0197946	0.0702101	0.13346
sud	asthma	Substance use	Asthma	59	-0.0157607	0.0249359	0.527356	0.646006
sud	allergicrhinitis	Substance use	Allergic rhinitis	84	-0.015108	0.0227073	0.505834	0.633515
sud	laceration	Substance use	Laceration/cut	239	0.103054	0.0177364	6.23595e-09	4.43557e-08
sud	naevusmole	Substance use	Naevus/mole	58	-0.0376069	0.0250494	0.133275	0.220956
adhd	edu2018yr_resid	Hyperkinetic	Educational attainment		-0.0872775	0.0102429	0	0
adhd	depressive	Hyperkinetic	Depressive	238	0.0845969	0.0166098	3.52101e-07	1.96552e-06
adhd	anxiety	Hyperkinetic	Anxiety	97	0.0725912	0.0219927	0.000964454	0.00301649
adhd	phobia	Hyperkinetic	Phobia/compulsive	44	0.0665731	0.0288925	0.0212132	0.0487241
adhd	acutestress	Hyperkinetic	Acute stress reaction	158	0.0391808	0.0182645	0.0319375	0.0700136
adhd	sleep	Hyperkinetic	Sleep disturbance	183	0.0741046	0.017886	3.42536e-05	0.000143865
adhd	alc	Hyperkinetic	Alcohol use	100	0.0988643	0.0223199	9.44845e-06	4.20885e-05
adhd	sud	Hyperkinetic	Substance use	168	0.176225	0.0191264	0	0
adhd	adhd	Hyperkinetic	Hyperkinetic	206	0.131969	0.0182102	4.26326e-13	4.37232e-12
adhd	psychoaff	Hyperkinetic	Psychotic	23	0.0556522	0.0364269	0.126567	0.212229
adhd	personality	Hyperkinetic	Personality	24	0.0969919	0.0370966	0.00893374	0.0234511
adhd	headaches	Hyperkinetic	Headaches	215	0.00654529	0.0166294	0.693878	0.772727
adhd	pain	Hyperkinetic	Neck/back	453	0.0143475	0.0136594	0.293547	0.42146
adhd	abdominalpain	Hyperkinetic	Abdominal	242	0.00662437	0.0160507	0.679816	0.76091
adhd	fractures	Hyperkinetic	Fractures	264	0.0248677	0.0157222	0.113719	0.195899
adhd	acne	Hyperkinetic	Acne	111	0.00152165	0.0209404	0.942072	0.965064
adhd	injurymusc	Hyperkinetic	Injury musc.	238	-0.0378177	0.0158275	0.0168775	0.0404509
adhd	asthma	Hyperkinetic	Asthma	133	-0.0182146	0.0189983	0.337684	0.469775
adhd	allergicrhinitis	Hyperkinetic	Allergic rhinitis	192	-0.00471977	0.017019	0.781532	0.838578
adhd	laceration	Hyperkinetic	Laceration/cut	394	0.0192987	0.0142794	0.176534	0.279038
adhd	naevusmole	Hyperkinetic	Naevus/mole	137	-0.0117771	0.018833	0.531746	0.646006
psychoaff	edu2018yr_resid	Psychotic	Educational attainment		-0.103661	0.0127534	4.44089e-16	6.52811e-15
psychoaff	depressive	Psychotic	Depressive	118	0.118396	0.0212638	2.57773e-08	1.67174e-07
psychoaff	anxiety	Psychotic	Anxiety	58	0.138203	0.0265577	1.95176e-07	1.13253e-06
psychoaff	phobia	Psychotic	Phobia/compulsive	28	0.145746	0.0342485	2.08537e-05	9.01614e-05
psychoaff	acutestress	Psychotic	Acute stress reaction	77	0.0614871	0.0236736	0.00939645	0.0243755
psychoaff	sleep	Psychotic	Sleep disturbance	77	0.0810572	0.0238259	0.000668776	0.00213718
psychoaff	alc	Psychotic	Alcohol use	32	0.096226	0.0317616	0.00244851	0.00719863
psychoaff	sud	Psychotic	Substance use	80	0.234746	0.0247333	0	0
psychoaff	adhd	Psychotic	Hyperkinetic	47	0.0993497	0.0284794	0.000485781	0.00163534
psychoaff	psychoaff	Psychotic	Psychotic	22	0.19217	0.0383521	5.42371e-07	2.95291e-06
psychoaff	personality	Psychotic	Personality	12	0.136149	0.0466379	0.00350848	0.0101127
psychoaff	headaches	Psychotic	Headaches	90	0.0506592	0.0222782	0.0229702	0.0519479
psychoaff	pain	Psychotic	Neck/back	180	0.0332388	0.0185066	0.072486	0.136608
psychoaff	abdominalpain	Psychotic	Abdominal	80	-0.00158582	0.0224407	0.943663	0.965064
psychoaff	fractures	Psychotic	Fractures	81	0.00410389	0.0225567	0.855632	0.900558
psychoaff	acne	Psychotic	Acne	37	0.0298359	0.0298712	0.317883	0.446686
psychoaff	injurymusc	Psychotic	Injury musc.	84	-0.0120062	0.0221458	0.58772	0.689321
psychoaff	asthma	Psychotic	Asthma	52	0.0127855	0.025638	0.617994	0.713007
psychoaff	allergicrhinitis	Psychotic	Allergic rhinitis	80	0.0140501	0.0226693	0.535398	0.648655
psychoaff	laceration	Psychotic	Laceration/cut	119	-0.000193778	0.0202435	0.992362	0.994618
psychoaff	naevusmole	Psychotic	Naevus/mole	70	0.0292574	0.0236825	0.216682	0.329507
personality	edu2018yr_resid	Personality	Educational attainment		-0.123958	0.0159049	6.43929e-15	7.88813e-14
personality	depressive	Personality	Depressive	65	0.092877	0.0263563	0.000425237	0.00145372
personality	anxiety	Personality	Anxiety	35	0.127014	0.0326156	9.84963e-05	0.000391323
personality	phobia	Personality	Phobia/compulsive	16	0.129025	0.0421079	0.00218292	0.00650452
personality	acutestress	Personality	Acute stress reaction	36	0.0150965	0.0303791	0.619233	0.713007
personality	sleep	Personality	Sleep disturbance	45	0.0678217	0.0293408	0.0208044	0.0482881
personality	alc	Personality	Alcohol use	25	0.12898	0.0361329	0.000357523	0.00125133
personality	sud	Personality	Substance use	41	0.169656	0.0313124	6.02151e-08	3.68818e-07
personality	adhd	Personality	Hyperkinetic	32	0.0944298	0.0336693	0.00503747	0.0140603
personality	psychoaff	Personality	Psychotic	10	0.127317	0.0509635	0.0124824	0.0314557
personality	personality	Personality	Personality	10	0.166207	0.0521375	0.0014333	0.00438948
personality	headaches	Personality	Headaches	44	0.00915712	0.0283662	0.746833	0.811215
personality	pain	Personality	Neck/back	110	0.0367391	0.0226223	0.104371	0.183192
personality	abdominalpain	Personality	Abdominal	66	0.0659244	0.0258367	0.0107236	0.0273359
personality	fractures	Personality	Fractures	51	0.0132321	0.0273283	0.628251	0.717768
personality	acne	Personality	Acne	24	0.0426731	0.0360408	0.236403	0.354605
personality	injurymusc	Personality	Injury musc.	44	-0.0453418	0.0282593	0.108606	0.187824
personality	asthma	Personality	Asthma	33	0.0206683	0.031262	0.508528	0.633515
personality	allergicrhinitis	Personality	Allergic rhinitis	44	0.00356521	0.0284841	0.900393	0.939817
personality	laceration	Personality	Laceration/cut	80	0.0218008	0.024465	0.372876	0.510678
personality	naevusmole	Personality	Naevus/mole	27	-0.0420231	0.0321351	0.190976	0.297522
headaches	edu2018yr_resid	Headaches	Educational attainment		-0.044798	0.00489792	0	0
headaches	depressive	Headaches	Depressive	1254	0.0131728	0.00933306	0.158122	0.252652
headaches	anxiety	Headaches	Anxiety	512	0.00906163	0.0124752	0.467612	0.608309
headaches	phobia	Headaches	Phobia/compulsive	223	0.00816922	0.0166546	0.623773	0.716365
headaches	acutestress	Headaches	Acute stress reaction	1087	0.0274609	0.00980144	0.00508314	0.0140985
headaches	sleep	Headaches	Sleep disturbance	1044	0.0392288	0.00994313	7.96954e-05	0.000325423
headaches	alc	Headaches	Alcohol use	401	0.0161938	0.0137322	0.238294	0.355145
headaches	sud	Headaches	Substance use	438	-0.00362328	0.0135184	0.78868	0.844194
headaches	adhd	Headaches	Hyperkinetic	590	-0.0122924	0.0124523	0.323564	0.45299
headaches	psychoaff	Headaches	Psychotic	132	0.0309712	0.020854	0.137504	0.226267
headaches	personality	Headaches	Personality	93	0.0280391	0.0242731	0.248027	0.367047
headaches	headaches	Headaches	Headaches	1613	0.024123	0.00851788	0.00462515	0.0130749
headaches	pain	Headaches	Neck/back	3396	0.0385719	0.00700215	3.61741e-08	2.312e-07
headaches	abdominalpain	Headaches	Abdominal	1753	0.00471185	0.0082293	0.566936	0.670291
headaches	fractures	Headaches	Fractures	1737	0.00292388	0.00827925	0.72397	0.792236
headaches	acne	Headaches	Acne	936	0.0299169	0.0103279	0.00377114	0.0107992
headaches	injurymusc	Headaches	Injury musc.	2106	0.0297444	0.0079307	0.000176453	0.000653912
headaches	asthma	Headaches	Asthma	1136	0.0144429	0.00939097	0.124059	0.20976
headaches	allergicrhinitis	Headaches	Allergic rhinitis	1760	0.00884003	0.0081814	0.279919	0.407858
headaches	laceration	Headaches	Laceration/cut	2683	0.00351843	0.00735119	0.632208	0.718719
headaches	naevusmole	Headaches	Naevus/mole	1377	0.0113764	0.00878566	0.195359	0.302293
pain	edu2018yr_resid	Neck/back	Educational attainment		-0.0949079	0.00476324	0	0
pain	depressive	Neck/back	Depressive	1475	0.0240245	0.00909725	0.00826985	0.022103
pain	anxiety	Neck/back	Anxiety	616	0.0283094	0.0120988	0.0192921	0.0452542
pain	phobia	Neck/back	Phobia/compulsive	240	-0.00174279	0.0163854	0.915295	0.943316
pain	acutestress	Neck/back	Acute stress reaction	1312	0.0552753	0.00950113	5.96425e-09	4.31186e-08
pain	sleep	Neck/back	Sleep disturbance	1182	0.0448679	0.00972778	3.98158e-06	1.84829e-05
pain	alc	Neck/back	Alcohol use	444	0.0257315	0.0135172	0.0569611	0.111837
pain	sud	Neck/back	Substance use	569	0.0463918	0.0129927	0.00035615	0.00125133
pain	adhd	Neck/back	Hyperkinetic	689	0.0226674	0.0121933	0.0630279	0.122446
pain	psychoaff	Neck/back	Psychotic	156	0.0422485	0.020342	0.0378099	0.0809425
pain	personality	Neck/back	Personality	108	0.0344493	0.0236986	0.146045	0.236787
pain	headaches	Neck/back	Headaches	1758	0.0310703	0.00839041	0.000213001	0.000776311
pain	pain	Neck/back	Neck/back	3810	0.0505398	0.00687967	2.03837e-13	2.14029e-12
pain	abdominalpain	Neck/back	Abdominal	1903	0.00782808	0.00811907	0.334965	0.467468
pain	fractures	Neck/back	Fractures	1945	0.0229853	0.00813676	0.00473001	0.0132862
pain	acne	Neck/back	Acne	920	0.0203872	0.0103595	0.0490726	0.10019
pain	injurymusc	Neck/back	Injury musc.	2317	0.0461025	0.00780339	3.46259e-09	2.58814e-08
pain	asthma	Neck/back	Asthma	1248	0.0254846	0.00926114	0.00592723	0.0163369
pain	allergicrhinitis	Neck/back	Allergic rhinitis	1854	0.00585063	0.00809464	0.469816	0.609379
pain	laceration	Neck/back	Laceration/cut	2930	0.0167131	0.00724555	0.0210734	0.0486564
pain	naevusmole	Neck/back	Naevus/mole	1424	-0.00525413	0.00871751	0.546702	0.656936
abdominalpain	edu2018yr_resid	Abdominal	Educational attainment		-0.0503241	0.00474488	0	0
abdominalpain	depressive	Abdominal	Depressive	1510	0.0205646	0.00902716	0.0227221	0.0516517
abdominalpain	anxiety	Abdominal	Anxiety	610	0.0120738	0.0120843	0.317731	0.446686
abdominalpain	phobia	Abdominal	Phobia/compulsive	270	0.0108412	0.0161215	0.501284	0.633515
abdominalpain	acutestress	Abdominal	Acute stress reaction	1311	0.036938	0.00949075	9.9421e-05	0.00039147
abdominalpain	sleep	Abdominal	Sleep disturbance	1220	0.0329319	0.00966816	0.000658697	0.00213592
abdominalpain	alc	Abdominal	Alcohol use	481	0.00834431	0.0132908	0.530119	0.646006
abdominalpain	sud	Abdominal	Substance use	614	0.0451071	0.0128727	0.000458177	0.00155428
abdominalpain	adhd	Abdominal	Hyperkinetic	822	0.0227704	0.0118761	0.0551963	0.110143
abdominalpain	psychoaff	Abdominal	Psychotic	140	0.000346139	0.0205974	0.986592	0.99335
abdominalpain	personality	Abdominal	Personality	119	0.0500322	0.0233409	0.0320697	0.0700136
abdominalpain	headaches	Abdominal	Headaches	1890	0.0121171	0.00825902	0.142341	0.23249
abdominalpain	pain	Abdominal	Neck/back	4007	0.0318827	0.00678293	2.5961e-06	1.28638e-05
abdominalpain	abdominalpain	Abdominal	Abdominal	2177	0.0184066	0.00791677	0.0200711	0.0468327
abdominalpain	fractures	Abdominal	Fractures	2138	0.00897181	0.0079783	0.26079	0.383361
abdominalpain	acne	Abdominal	Acne	1103	0.019562	0.00998224	0.0500332	0.10168
abdominalpain	injurymusc	Abdominal	Injury musc.	2486	0.0188612	0.00768435	0.0141083	0.0348137
abdominalpain	asthma	Abdominal	Asthma	1358	0.0118481	0.00907212	0.191557	0.297522
abdominalpain	allergicrhinitis	Abdominal	Allergic rhinitis	2080	0.00532828	0.00789722	0.499864	0.633515
abdominalpain	laceration	Abdominal	Laceration/cut	3437	0.0336736	0.00704164	1.73507e-06	8.79499e-06
abdominalpain	naevusmole	Abdominal	Naevus/mole	1603	0.00508712	0.00851783	0.550352	0.657738
fractures	edu2018yr_resid	Fractures	Educational attainment		-0.0597988	0.00715145	0	0
fractures	depressive	Fractures	Depressive	339	0.00863463	0.0134165	0.519845	0.640368
fractures	anxiety	Fractures	Anxiety	127	-0.0124181	0.0182271	0.495685	0.633515
fractures	phobia	Fractures	Phobia/compulsive	61	0.000766931	0.0240284	0.974538	0.984781
fractures	acutestress	Fractures	Acute stress reaction	305	0.0290875	0.0139333	0.0368311	0.0792317
fractures	sleep	Fractures	Sleep disturbance	252	-0.00531083	0.0145236	0.714613	0.785896
fractures	alc	Fractures	Alcohol use	119	0.0174298	0.0191953	0.363867	0.499892
fractures	sud	Fractures	Substance use	166	0.0672793	0.0179701	0.000181136	0.000665676
fractures	adhd	Fractures	Hyperkinetic	221	0.0433643	0.0166487	0.00919651	0.023998
fractures	psychoaff	Fractures	Psychotic	39	0.0366817	0.0291305	0.207951	0.319535
fractures	personality	Fractures	Personality	35	0.0771456	0.0317979	0.015261	0.0371828
fractures	headaches	Fractures	Headaches	412	-0.00991626	0.0123423	0.421724	0.560181
fractures	pain	Fractures	Neck/back	917	0.0183141	0.0100494	0.0683936	0.131507
fractures	abdominalpain	Fractures	Abdominal	496	0.00601969	0.0117563	0.608624	0.706324
fractures	fractures	Fractures	Fractures	594	0.0584851	0.0114228	3.05485e-07	1.72717e-06
fractures	acne	Fractures	Acne	241	-0.0128326	0.0149615	0.391054	0.527384
fractures	injurymusc	Fractures	Injury musc.	654	0.048613	0.0111128	1.21704e-05	5.36715e-05
fractures	asthma	Fractures	Asthma	279	-0.0242483	0.0137709	0.078267	0.145636
fractures	allergicrhinitis	Fractures	Allergic rhinitis	439	-0.0229304	0.011977	0.055552	0.110353
fractures	laceration	Fractures	Laceration/cut	844	0.0366233	0.0103495	0.000402154	0.00139646
fractures	naevusmole	Fractures	Naevus/mole	363	-0.000624023	0.0127808	0.961059	0.978815
acne	edu2018yr_resid	Acne	Educational attainment		0.0385896	0.00648577	2.68329e-09	2.04023e-08
acne	depressive	Acne	Depressive	426	0.0237806	0.0124858	0.0568304	0.111837
acne	anxiety	Acne	Anxiety	148	-0.0214044	0.0172648	0.215059	0.32931
acne	phobia	Acne	Phobia/compulsive	74	0.00341632	0.02248	0.879209	0.92317
acne	acutestress	Acne	Acute stress reaction	321	-0.00767862	0.0134088	0.566878	0.670291
acne	sleep	Acne	Sleep disturbance	333	0.0192018	0.0133892	0.151536	0.244789
acne	alc	Acne	Alcohol use	120	-0.0112942	0.0188799	0.549698	0.657738
acne	sud	Acne	Substance use	127	-0.00234171	0.0189121	0.901457	0.939817
acne	adhd	Acne	Hyperkinetic	182	-0.00548012	0.0171776	0.749706	0.812335
acne	psychoaff	Acne	Psychotic	44	0.0296731	0.0278311	0.28634	0.415382
acne	personality	Acne	Personality	31	0.0386776	0.0326459	0.236112	0.354605
acne	headaches	Acne	Headaches	537	0.000933402	0.0113216	0.934293	0.960428
acne	pain	Acne	Neck/back	1100	0.00618202	0.00935084	0.508536	0.633515
acne	abdominalpain	Acne	Abdominal	582	-0.0162832	0.0109595	0.137342	0.226267
acne	fractures	Acne	Fractures	579	-0.0144433	0.0110275	0.19028	0.297522
acne	acne	Acne	Acne	395	0.0449496	0.0130937	0.000597117	0.00196514
acne	injurymusc	Acne	Injury musc.	755	0.0244692	0.010418	0.0188365	0.044422
acne	asthma	Acne	Asthma	408	0.00461412	0.0123568	0.708846	0.783462
acne	allergicrhinitis	Acne	Allergic rhinitis	653	-0.00333725	0.0106643	0.754329	0.813347
acne	laceration	Acne	Laceration/cut	893	-0.0218941	0.00977027	0.025033	0.0563242
acne	naevusmole	Acne	Naevus/mole	528	0.00601976	0.0113956	0.597323	0.696877
injurymusc	edu2018yr_resid	Injury musc.	Educational attainment		-0.0553775	0.00672955	2.22045e-16	3.37661e-15
injurymusc	depressive	Injury musc.	Depressive	400	-0.00840598	0.0126816	0.507427	0.633515
injurymusc	anxiety	Injury musc.	Anxiety	174	0.00335733	0.0168419	0.841994	0.888324
injurymusc	phobia	Injury musc.	Phobia/compulsive	63	-0.0389085	0.0233769	0.0960331	0.170769
injurymusc	acutestress	Injury musc.	Acute stress reaction	382	0.029927	0.0130272	0.0216033	0.0493629
injurymusc	sleep	Injury musc.	Sleep disturbance	336	0.00839277	0.0134141	0.531534	0.646006
injurymusc	alc	Injury musc.	Alcohol use	155	0.0158804	0.0179074	0.375185	0.512093
injurymusc	sud	Injury musc.	Substance use	186	0.0333257	0.0172914	0.0539426	0.108624
injurymusc	adhd	Injury musc.	Hyperkinetic	271	0.0223429	0.0156641	0.15376	0.247476
injurymusc	psychoaff	Injury musc.	Psychotic	43	0.0111787	0.0281972	0.691774	0.772335
injurymusc	personality	Injury musc.	Personality	34	0.0240121	0.0318734	0.451235	0.594014
injurymusc	headaches	Injury musc.	Headaches	547	-0.00123014	0.0114176	0.914201	0.943316
injurymusc	pain	Injury musc.	Neck/back	1107	-0.000289701	0.00942632	0.975482	0.984781
injurymusc	abdominalpain	Injury musc.	Abdominal	609	-0.00770065	0.0110261	0.484927	0.627134
injurymusc	fractures	Injury musc.	Fractures	725	0.0446841	0.0107208	3.07334e-05	0.000130782
injurymusc	acne	Injury musc.	Acne	327	-0.00654556	0.013808	0.635469	0.718719
injurymusc	injurymusc	Injury musc.	Injury musc.	871	0.0622461	0.0102867	1.43853e-09	1.15344e-08
injurymusc	asthma	Injury musc.	Asthma	389	-0.00599634	0.0126543	0.635602	0.718719
injurymusc	allergicrhinitis	Injury musc.	Allergic rhinitis	572	-0.0187039	0.0111356	0.0930246	0.166764
injurymusc	laceration	Injury musc.	Laceration/cut	1130	0.0524388	0.00957378	4.31783e-08	2.72024e-07
injurymusc	naevusmole	Injury musc.	Naevus/mole	426	-0.0198036	0.0120805	0.10115	0.178429
asthma	edu2018yr_resid	Asthma	Educational attainment		-0.026439	0.00634462	3.0842e-05	0.000130782
asthma	depressive	Asthma	Depressive	512	0.0355853	0.0118977	0.00278119	0.00812255
asthma	anxiety	Asthma	Anxiety	193	0.00868432	0.016114	0.589935	0.690084
asthma	phobia	Asthma	Phobia/compulsive	106	0.0548187	0.0205161	0.00754049	0.0205269
asthma	acutestress	Asthma	Acute stress reaction	408	0.0204559	0.0126505	0.105879	0.184555
asthma	sleep	Asthma	Sleep disturbance	418	0.0463855	0.0126458	0.000244413	0.000883492
asthma	alc	Asthma	Alcohol use	153	0.0114788	0.0176491	0.515441	0.640308
asthma	sud	Asthma	Substance use	187	0.0359655	0.017024	0.0346325	0.0748674
asthma	adhd	Asthma	Hyperkinetic	259	0.0307861	0.0156029	0.0484831	0.0997275
asthma	psychoaff	Asthma	Psychotic	56	0.0504956	0.0260558	0.0526256	0.106458
asthma	personality	Asthma	Personality	35	0.0252622	0.0311544	0.417441	0.556167
asthma	headaches	Asthma	Headaches	610	0.0116597	0.0109718	0.287921	0.416306
asthma	pain	Asthma	Neck/back	1242	0.0117248	0.00907088	0.196156	0.302465
asthma	abdominalpain	Asthma	Abdominal	708	0.0177219	0.0105056	0.0916239	0.164923
asthma	fractures	Asthma	Fractures	676	0.003854	0.0106357	0.71708	0.786647
asthma	acne	Asthma	Acne	358	0.0077539	0.0133062	0.560076	0.665751
asthma	injurymusc	Asthma	Injury musc.	798	0.0148877	0.0102005	0.144428	0.235028
asthma	asthma	Asthma	Asthma	458	0.0200347	0.0120002	0.0950116	0.169636
asthma	allergicrhinitis	Asthma	Allergic rhinitis	725	0.0216103	0.010427	0.0382165	0.0814177
asthma	laceration	Asthma	Laceration/cut	1084	0.0160437	0.00940106	0.0878989	0.158866
asthma	naevusmole	Asthma	Naevus/mole	522	-0.00120534	0.0113611	0.915508	0.943316
allergicrhinitis	edu2018yr_resid	Allergic rhinitis	Educational attainment		0.0112371	0.00569861	0.04862	0.0997275
allergicrhinitis	depressive	Allergic rhinitis	Depressive	607	1.54692e-05	0.0111112	0.998889	0.998889
allergicrhinitis	anxiety	Allergic rhinitis	Anxiety	252	0.000449627	0.0148518	0.975848	0.984781
allergicrhinitis	phobia	Allergic rhinitis	Phobia/compulsive	114	0.00870177	0.0197234	0.659075	0.741459
allergicrhinitis	acutestress	Allergic rhinitis	Acute stress reaction	518	0.00387781	0.0116951	0.74021	0.806006
allergicrhinitis	sleep	Allergic rhinitis	Sleep disturbance	491	0.0112004	0.0118833	0.345919	0.478214
allergicrhinitis	alc	Allergic rhinitis	Alcohol use	198	0.0191081	0.0164016	0.244013	0.362323
allergicrhinitis	sud	Allergic rhinitis	Substance use	189	-0.00569363	0.0166348	0.732146	0.799199
allergicrhinitis	adhd	Allergic rhinitis	Hyperkinetic	267	0.00433964	0.01527	0.776261	0.834954
allergicrhinitis	psychoaff	Allergic rhinitis	Psychotic	67	0.0278831	0.0246494	0.257975	0.380492
allergicrhinitis	personality	Allergic rhinitis	Personality	33	-0.0316175	0.0310712	0.308877	0.437989
allergicrhinitis	headaches	Allergic rhinitis	Headaches	804	0.00753584	0.0100666	0.454099	0.594141
allergicrhinitis	pain	Allergic rhinitis	Neck/back	1629	0.00304844	0.00830447	0.713556	0.785896
allergicrhinitis	abdominalpain	Allergic rhinitis	Abdominal	933	0.0114996	0.00962773	0.232312	0.352061
allergicrhinitis	fractures	Allergic rhinitis	Fractures	934	0.0176565	0.00969536	0.0685865	0.131507
allergicrhinitis	acne	Allergic rhinitis	Acne	451	-0.00811503	0.0122567	0.507913	0.633515
allergicrhinitis	injurymusc	Allergic rhinitis	Injury musc.	944	-0.0224674	0.00949584	0.0179802	0.0426304
allergicrhinitis	asthma	Allergic rhinitis	Asthma	597	0.00821971	0.0110112	0.455373	0.594141
allergicrhinitis	allergicrhinitis	Allergic rhinitis	Allergic rhinitis	1015	0.0193351	0.00942882	0.0403027	0.0854495
allergicrhinitis	laceration	Allergic rhinitis	Laceration/cut	1367	-0.00332729	0.00865169	0.700547	0.778189
allergicrhinitis	naevusmole	Allergic rhinitis	Naevus/mole	790	0.0119325	0.0101204	0.238374	0.355145
laceration	edu2018yr_resid	Laceration/cut	Educational attainment		-0.0330013	0.00669809	8.3517e-07	4.43747e-06
laceration	depressive	Laceration/cut	Depressive	432	0.0255823	0.012515	0.040941	0.0863875
laceration	anxiety	Laceration/cut	Anxiety	176	0.0175967	0.0167646	0.293886	0.42146
laceration	phobia	Laceration/cut	Phobia/compulsive	75	0.0107161	0.0224533	0.633175	0.718719
laceration	acutestress	Laceration/cut	Acute stress reaction	368	0.0311825	0.0131422	0.0176584	0.0420938
laceration	sleep	Laceration/cut	Sleep disturbance	347	0.0320358	0.0133721	0.0165876	0.0400825
laceration	alc	Laceration/cut	Alcohol use	166	0.0663162	0.0176053	0.00016534	0.000623203
laceration	sud	Laceration/cut	Substance use	211	0.0971941	0.016841	7.86759e-09	5.50731e-08
laceration	adhd	Laceration/cut	Hyperkinetic	228	0.0330496	0.0162907	0.0424838	0.0883744
laceration	psychoaff	Laceration/cut	Psychotic	48	0.0414509	0.0274961	0.131678	0.219962
laceration	personality	Laceration/cut	Personality	26	-0.00679265	0.0336259	0.839912	0.888252
laceration	headaches	Laceration/cut	Headaches	512	0.00749482	0.0115705	0.517143	0.640368
laceration	pain	Laceration/cut	Neck/back	1077	0.0149213	0.00952259	0.11713	0.20021
laceration	abdominalpain	Laceration/cut	Abdominal	632	0.0290788	0.0110102	0.00826425	0.022103
laceration	fractures	Laceration/cut	Fractures	646	0.0387494	0.0109837	0.000418845	0.00144305
laceration	acne	Laceration/cut	Acne	292	0.00333223	0.0141376	0.813665	0.864642
laceration	injurymusc	Laceration/cut	Injury musc.	694	0.0231135	0.0106814	0.0304715	0.0675274
laceration	asthma	Laceration/cut	Asthma	329	-0.0250293	0.0130376	0.0548849	0.110019
laceration	allergicrhinitis	Laceration/cut	Allergic rhinitis	571	0.00130807	0.0111272	0.90642	0.940544
laceration	laceration	Laceration/cut	Laceration/cut	958	0.0310892	0.00982432	0.0015534	0.00472448
laceration	naevusmole	Laceration/cut	Naevus/mole	399	-0.0258777	0.0121794	0.0336105	0.073016
naevusmole	edu2018yr_resid	Naevus/mole	Educational attainment		0.0205953	0.0052577	8.95925e-05	0.00036248
naevusmole	depressive	Naevus/mole	Depressive	783	-0.011304	0.0103426	0.274413	0.402047
naevusmole	anxiety	Naevus/mole	Anxiety	333	-0.00165336	0.0137695	0.904425	0.940544
naevusmole	phobia	Naevus/mole	Phobia/compulsive	161	0.0236765	0.018131	0.191602	0.297522
naevusmole	acutestress	Naevus/mole	Acute stress reaction	697	0.00610635	0.0108341	0.573009	0.675661
naevusmole	sleep	Naevus/mole	Sleep disturbance	649	0.0114469	0.0110285	0.299299	0.425777
naevusmole	alc	Naevus/mole	Alcohol use	243	0.00779211	0.0154372	0.613725	0.710375
naevusmole	sud	Naevus/mole	Substance use	233	-0.0232242	0.0156889	0.138795	0.227541
naevusmole	adhd	Naevus/mole	Hyperkinetic	328	-0.00183036	0.0143762	0.898688	0.939817
naevusmole	psychoaff	Naevus/mole	Psychotic	72	-0.0159056	0.0237575	0.503179	0.633515
naevusmole	personality	Naevus/mole	Personality	49	-0.0057675	0.0280204	0.836922	0.887218
naevusmole	headaches	Naevus/mole	Headaches	1014	-0.00577425	0.00940435	0.539217	0.649712
naevusmole	pain	Naevus/mole	Neck/back	2203	0.0132944	0.0076859	0.0836817	0.154408
naevusmole	abdominalpain	Naevus/mole	Abdominal	1167	-0.00601133	0.00900524	0.504429	0.633515
naevusmole	fractures	Naevus/mole	Fractures	1195	0.0111813	0.00904286	0.216283	0.329507
naevusmole	acne	Naevus/mole	Acne	625	0.0118502	0.0113008	0.294353	0.42146
naevusmole	injurymusc	Naevus/mole	Injury musc.	1299	-0.00594467	0.0087618	0.49747	0.633515
naevusmole	asthma	Naevus/mole	Asthma	749	-0.00704392	0.0102995	0.494032	0.633515
naevusmole	allergicrhinitis	Naevus/mole	Allergic rhinitis	1317	0.011624	0.00877661	0.18536	0.291942
naevusmole	laceration	Naevus/mole	Laceration/cut	1786	-0.00413495	0.00803451	0.606799	0.706064
naevusmole	naevusmole	Naevus/mole	Naevus/mole	1183	0.0516253	0.00922213	2.16869e-08	1.42745e-07

## Sheet: Figure 6
var1	var2	var1_name	var2_name	n_concordant	r_est	r_se	p_value	p_value_fdr_adj
grunnskolepoengadjaar	grunnskolepoengadjaar	Grade point average	Grade point average		0.147573	0.00424815	0	0
grunnskolepoengadjaar	depressive	Grade point average	Depressive		-0.0527608	0.00766042	5.67968e-12	1.47338e-10
grunnskolepoengadjaar	anxiety	Grade point average	Anxiety		-0.0343052	0.01017	0.000743017	0.00394784
grunnskolepoengadjaar	phobia	Grade point average	Phobia/compulsive		-0.0407542	0.0131538	0.00194638	0.00866278
grunnskolepoengadjaar	acutestress	Grade point average	Acute stress reaction		-0.0259633	0.00809306	0.00133618	0.00640493
grunnskolepoengadjaar	sleep	Grade point average	Sleep disturbance		-0.0497027	0.00803337	6.13101e-10	1.22899e-08
grunnskolepoengadjaar	alc	Grade point average	Alcohol use		-0.0256381	0.0105805	0.0153868	0.0506388
grunnskolepoengadjaar	sud	Grade point average	Substance use		-0.0937139	0.0108473	0	0
grunnskolepoengadjaar	adhd	Grade point average	Hyperkinetic		-0.0872139	0.00932139	0	0
grunnskolepoengadjaar	psychoaff	Grade point average	Psychotic		-0.00739007	0.0179502	0.68056	0.811154
grunnskolepoengadjaar	personality	Grade point average	Personality		-0.0844615	0.0197662	1.92844e-05	0.000163546
grunnskolepoengadjaar	headaches	Grade point average	Headaches		-0.0157221	0.00666581	0.0183432	0.0569968
grunnskolepoengadjaar	pain	Grade point average	Neck/back		-0.0382562	0.00557496	6.78324e-12	1.66189e-10
grunnskolepoengadjaar	abdominalpain	Grade point average	Abdominal		-0.0169223	0.00643217	0.00851622	0.030784
grunnskolepoengadjaar	fractures	Grade point average	Fractures		-0.0217435	0.00640683	0.000689292	0.00370704
grunnskolepoengadjaar	acne	Grade point average	Acne		0.00294165	0.00784194	0.707574	0.827692
grunnskolepoengadjaar	injurymusc	Grade point average	Injury musc.		-0.0209574	0.00616465	0.000674824	0.00367404
grunnskolepoengadjaar	asthma	Grade point average	Asthma		-0.0116786	0.00740188	0.114615	0.253996
grunnskolepoengadjaar	allergicrhinitis	Grade point average	Allergic rhinitis		0.00172622	0.00645405	0.789113	0.896904
grunnskolepoengadjaar	laceration	Grade point average	Laceration/cut		-0.00817149	0.0056752	0.149907	0.311835
grunnskolepoengadjaar	naevusmole	Grade point average	Naevus/mole		0.0110656	0.00700622	0.114243	0.253996
depressive	grunnskolepoengadjaar	Depressive	Grade point average		-0.0236121	0.00710059	0.000882997	0.0043753
depressive	depressive	Depressive	Depressive	1189	0.110236	0.00995489	0	0
depressive	anxiety	Depressive	Anxiety	443	0.0582215	0.0135334	1.69219e-05	0.000149252
depressive	phobia	Depressive	Phobia/compulsive	190	0.0637164	0.0180576	0.0004179	0.00236274
depressive	acutestress	Depressive	Acute stress reaction	839	0.0439275	0.0108396	5.06737e-05	0.000385295
depressive	sleep	Depressive	Sleep disturbance	834	0.0817846	0.0109287	7.23865e-14	2.12816e-12
depressive	alc	Depressive	Alcohol use	312	0.0574893	0.0152981	0.000171328	0.00104938
depressive	sud	Depressive	Substance use	509	0.130093	0.0141869	0	0
depressive	adhd	Depressive	Hyperkinetic	478	0.0650104	0.0138455	2.66052e-06	2.93322e-05
depressive	psychoaff	Depressive	Psychotic	142	0.121765	0.0215114	1.50949e-08	2.55883e-07
depressive	personality	Depressive	Personality	84	0.0661774	0.0261888	0.0115064	0.0396431
depressive	headaches	Depressive	Headaches	1030	0.025459	0.00979419	0.00933867	0.0332125
depressive	pain	Depressive	Neck/back	2202	0.0214913	0.00806399	0.00769669	0.0282853
depressive	abdominalpain	Depressive	Abdominal	1160	0.0231336	0.00944508	0.0143143	0.0478226
depressive	fractures	Depressive	Fractures	1082	0.000676709	0.00962187	0.943931	0.968078
depressive	acne	Depressive	Acne	488	0.02554	0.0124185	0.0397244	0.107716
depressive	injurymusc	Depressive	Injury musc.	1251	0.0107752	0.00926143	0.244647	0.429837
depressive	asthma	Depressive	Asthma	667	-0.000637025	0.0109927	0.953789	0.971411
depressive	allergicrhinitis	Depressive	Allergic rhinitis	988	-0.00228608	0.00963727	0.812492	0.9025
depressive	laceration	Depressive	Laceration/cut	1711	0.0168019	0.00850753	0.0482742	0.123773
depressive	naevusmole	Depressive	Naevus/mole	796	0.00195303	0.0102961	0.849555	0.913789
anxiety	grunnskolepoengadjaar	Anxiety	Grade point average		-0.00786503	0.00962618	0.413903	0.609705
anxiety	depressive	Anxiety	Depressive	441	0.0814597	0.0132967	8.99344e-10	1.65255e-08
anxiety	anxiety	Anxiety	Anxiety	186	0.0751377	0.0175164	1.79034e-05	0.000154812
anxiety	phobia	Anxiety	Phobia/compulsive	89	0.0965684	0.0228275	2.33319e-05	0.000194139
anxiety	acutestress	Anxiety	Acute stress reaction	334	0.0529312	0.014275	0.000208926	0.00126214
anxiety	sleep	Anxiety	Sleep disturbance	312	0.0667005	0.0144674	4.01922e-06	4.22018e-05
anxiety	alc	Anxiety	Alcohol use	115	0.0420308	0.0204713	0.0400575	0.107716
anxiety	sud	Anxiety	Substance use	238	0.164271	0.0177176	0	0
anxiety	adhd	Anxiety	Hyperkinetic	213	0.110643	0.0176634	3.75288e-10	8.27511e-09
anxiety	psychoaff	Anxiety	Psychotic	57	0.105656	0.0277689	0.000141897	0.000893952
anxiety	personality	Anxiety	Personality	31	0.0452286	0.0347701	0.19333	0.36682
anxiety	headaches	Anxiety	Headaches	377	0.0190205	0.0131353	0.147606	0.308503
anxiety	pain	Anxiety	Neck/back	790	0.00449304	0.0109037	0.68029	0.811154
anxiety	abdominalpain	Anxiety	Abdominal	410	0.00739975	0.0127343	0.561182	0.743186
anxiety	fractures	Anxiety	Fractures	414	0.0110643	0.0128881	0.390622	0.583947
anxiety	acne	Anxiety	Acne	181	0.0238506	0.0166713	0.152533	0.314333
anxiety	injurymusc	Anxiety	Injury musc.	445	0.00146881	0.0124846	0.906346	0.944914
anxiety	asthma	Anxiety	Asthma	264	0.0182727	0.0145239	0.208352	0.386063
anxiety	allergicrhinitis	Anxiety	Allergic rhinitis	413	0.0301229	0.0126904	0.0176115	0.0561151
anxiety	laceration	Anxiety	Laceration/cut	685	0.042391	0.0112691	0.000168758	0.0010482
anxiety	naevusmole	Anxiety	Naevus/mole	330	0.0294391	0.0135435	0.0297295	0.0862547
phobia	grunnskolepoengadjaar	Phobia/compulsive	Grade point average		0.0090874	0.0129646	0.483341	0.676678
phobia	depressive	Phobia/compulsive	Depressive	175	0.0761087	0.0181044	2.62378e-05	0.000210379
phobia	anxiety	Phobia/compulsive	Anxiety	82	0.0926777	0.0231373	6.18718e-05	0.000447302
phobia	phobia	Phobia/compulsive	Phobia/compulsive	33	0.0734448	0.0311415	0.0183527	0.0569968
phobia	acutestress	Phobia/compulsive	Acute stress reaction	114	0.019548	0.019996	0.328276	0.517035
phobia	sleep	Phobia/compulsive	Sleep disturbance	128	0.0655093	0.0196293	0.000845906	0.00426128
phobia	alc	Phobia/compulsive	Alcohol use	45	0.0300054	0.0279103	0.282345	0.471645
phobia	sud	Phobia/compulsive	Substance use	87	0.122293	0.0241741	4.21829e-07	6.41471e-06
phobia	adhd	Phobia/compulsive	Hyperkinetic	82	0.0806174	0.0239707	0.000770542	0.00399776
phobia	psychoaff	Phobia/compulsive	Psychotic	17	0.0454032	0.040118	0.257743	0.447499
phobia	personality	Phobia/compulsive	Personality	11	0.0340219	0.047506	0.473892	0.667688
phobia	headaches	Phobia/compulsive	Headaches	144	0.00834565	0.0180266	0.643391	0.794712
phobia	pain	Phobia/compulsive	Neck/back	340	0.0351984	0.014643	0.016227	0.0522344
phobia	abdominalpain	Phobia/compulsive	Abdominal	150	-0.011695	0.0176418	0.507385	0.701432
phobia	fractures	Phobia/compulsive	Fractures	160	0.00452654	0.0175973	0.797002	0.9025
phobia	acne	Phobia/compulsive	Acne	75	0.0185707	0.022675	0.412788	0.609705
phobia	injurymusc	Phobia/compulsive	Injury musc.	182	0.00748874	0.0169525	0.658671	0.802415
phobia	asthma	Phobia/compulsive	Asthma	79	-0.0432448	0.0210476	0.0399151	0.107716
phobia	allergicrhinitis	Phobia/compulsive	Allergic rhinitis	161	0.02053	0.0173994	0.238028	0.42157
phobia	laceration	Phobia/compulsive	Laceration/cut	239	0.000302034	0.0156573	0.98461	0.990368
phobia	naevusmole	Phobia/compulsive	Naevus/mole	141	0.0418881	0.0182768	0.0219132	0.0666464
acutestress	grunnskolepoengadjaar	Acute stress reaction	Grade point average		-0.0188316	0.00761963	0.0134563	0.0456478
acutestress	depressive	Acute stress reaction	Depressive	894	0.0634844	0.0106434	2.45114e-09	4.32381e-08
acutestress	anxiety	Acute stress reaction	Anxiety	373	0.0614237	0.014058	1.2464e-05	0.000119492
acutestress	phobia	Acute stress reaction	Phobia/compulsive	135	0.0204317	0.0195543	0.296084	0.488819
acutestress	acutestress	Acute stress reaction	Acute stress reaction	756	0.0688048	0.0112004	8.09538e-10	1.5522e-08
acutestress	sleep	Acute stress reaction	Sleep disturbance	625	0.0444992	0.0116515	0.0001339	0.000855794
acutestress	alc	Acute stress reaction	Alcohol use	243	0.04529	0.0162808	0.00540588	0.0210973
acutestress	sud	Acute stress reaction	Substance use	346	0.0677459	0.0154024	1.0905e-05	0.000106869
acutestress	adhd	Acute stress reaction	Hyperkinetic	338	0.0351	0.0149344	0.0187589	0.057851
acutestress	psychoaff	Acute stress reaction	Psychotic	83	0.0262706	0.0240868	0.275422	0.466902
acutestress	personality	Acute stress reaction	Personality	54	0.0152482	0.0283046	0.590082	0.757935
acutestress	headaches	Acute stress reaction	Headaches	824	0.0162308	0.0103856	0.118098	0.260405
acutestress	pain	Acute stress reaction	Neck/back	1835	0.0253915	0.00847177	0.00272483	0.0116639
acutestress	abdominalpain	Acute stress reaction	Abdominal	963	0.026231	0.00994218	0.00833095	0.0303632
acutestress	fractures	Acute stress reaction	Fractures	890	0.00646798	0.0101291	0.523112	0.714218
acutestress	acne	Acute stress reaction	Acne	373	0.012083	0.0133353	0.364888	0.560682
acutestress	injurymusc	Acute stress reaction	Injury musc.	1019	0.0128101	0.00976464	0.189558	0.363457
acutestress	asthma	Acute stress reaction	Asthma	537	-0.0058911	0.0116315	0.612522	0.771912
acutestress	allergicrhinitis	Acute stress reaction	Allergic rhinitis	826	0.00074343	0.0101374	0.941539	0.967876
acutestress	laceration	Acute stress reaction	Laceration/cut	1341	0.00282771	0.00902227	0.753966	0.868153
acutestress	naevusmole	Acute stress reaction	Naevus/mole	692	0.0111418	0.0107813	0.301396	0.490464
sleep	grunnskolepoengadjaar	Sleep disturbance	Grade point average		-0.0300552	0.00858157	0.000461254	0.00257485
sleep	depressive	Sleep disturbance	Depressive	500	0.0499691	0.0124201	5.74057e-05	0.000429083
sleep	anxiety	Sleep disturbance	Anxiety	198	0.0349197	0.0165916	0.035321	0.100494
sleep	phobia	Sleep disturbance	Phobia/compulsive	71	-0.00144034	0.0230909	0.950263	0.97006
sleep	acutestress	Sleep disturbance	Acute stress reaction	423	0.0531748	0.013076	4.7703e-05	0.000369071
sleep	sleep	Sleep disturbance	Sleep disturbance	417	0.0814897	0.0131034	5.00422e-10	1.05089e-08
sleep	alc	Sleep disturbance	Alcohol use	143	0.0363306	0.0187404	0.0525474	0.131667
sleep	sud	Sleep disturbance	Substance use	243	0.115862	0.0170296	1.02081e-11	2.36934e-10
sleep	adhd	Sleep disturbance	Hyperkinetic	247	0.0830789	0.0164437	4.3643e-07	6.41552e-06
sleep	psychoaff	Sleep disturbance	Psychotic	54	0.0527229	0.0271081	0.0517854	0.131405
sleep	personality	Sleep disturbance	Personality	51	0.114396	0.029824	0.000125206	0.000824117
sleep	headaches	Sleep disturbance	Headaches	521	0.0323239	0.0118346	0.0063085	0.0239832
sleep	pain	Sleep disturbance	Neck/back	1062	0.0183208	0.00982715	0.0622793	0.151741
sleep	abdominalpain	Sleep disturbance	Abdominal	585	0.0298764	0.0114009	0.00877902	0.031476
sleep	fractures	Sleep disturbance	Fractures	558	0.0186733	0.0116053	0.10761	0.243364
sleep	acne	Sleep disturbance	Acne	237	0.00981357	0.0151301	0.516589	0.709706
sleep	injurymusc	Sleep disturbance	Injury musc.	599	0.00476452	0.011281	0.672771	0.806228
sleep	asthma	Sleep disturbance	Asthma	277	-0.0420498	0.0137273	0.0021897	0.00956097
sleep	allergicrhinitis	Sleep disturbance	Allergic rhinitis	497	-0.0025575	0.0116851	0.826753	0.9025
sleep	laceration	Sleep disturbance	Laceration/cut	825	0.0113878	0.0103455	0.271007	0.465926
sleep	naevusmole	Sleep disturbance	Naevus/mole	453	0.0354774	0.0122067	0.00365627	0.0152115
alc	grunnskolepoengadjaar	Alcohol use	Grade point average		-0.027215	0.0121046	0.0245564	0.0741739
alc	depressive	Alcohol use	Depressive	135	0.0267712	0.0194522	0.168742	0.333701
alc	anxiety	Alcohol use	Anxiety	45	-0.0240108	0.0274432	0.381614	0.577961
alc	phobia	Alcohol use	Phobia/compulsive	21	-0.000209596	0.0353858	0.995274	0.995274
alc	acutestress	Alcohol use	Acute stress reaction	98	-0.00333052	0.0210138	0.874069	0.923064
alc	sleep	Alcohol use	Sleep disturbance	121	0.0612154	0.0201015	0.00232433	0.0100493
alc	alc	Alcohol use	Alcohol use	55	0.0533884	0.0262814	0.0422134	0.112145
alc	sud	Alcohol use	Substance use	91	0.11885	0.0236947	5.2786e-07	7.24245e-06
alc	adhd	Alcohol use	Hyperkinetic	97	0.0701827	0.022672	0.00196435	0.00866278
alc	psychoaff	Alcohol use	Psychotic	25	0.115431	0.0367827	0.00169986	0.00774523
alc	personality	Alcohol use	Personality	14	0.05609	0.0459881	0.222592	0.407316
alc	headaches	Alcohol use	Headaches	143	-0.00234161	0.018307	0.898222	0.940893
alc	pain	Alcohol use	Neck/back	317	0.0181453	0.0149923	0.226161	0.410441
alc	abdominalpain	Alcohol use	Abdominal	181	0.0262567	0.0173264	0.129667	0.275432
alc	fractures	Alcohol use	Fractures	206	0.054136	0.0169402	0.00139488	0.00661444
alc	acne	Alcohol use	Acne	81	0.0120333	0.02251	0.592942	0.757935
alc	injurymusc	Alcohol use	Injury musc.	202	0.0222366	0.0167319	0.18385	0.354051
alc	asthma	Alcohol use	Asthma	88	-0.0246732	0.0208495	0.236653	0.42157
alc	allergicrhinitis	Alcohol use	Allergic rhinitis	119	-0.0390384	0.0188741	0.0386058	0.107426
alc	laceration	Alcohol use	Laceration/cut	289	0.0365662	0.0154151	0.0176871	0.0561151
alc	naevusmole	Alcohol use	Naevus/mole	102	-0.00777673	0.0200723	0.698433	0.821357
sud	grunnskolepoengadjaar	Substance use	Grade point average		-0.0823883	0.0165374	6.29512e-07	8.16514e-06
sud	depressive	Substance use	Depressive	198	0.151911	0.0195076	6.88338e-15	2.75961e-13
sud	anxiety	Substance use	Anxiety	117	0.215894	0.0233247	0	0
sud	phobia	Substance use	Phobia/compulsive	31	0.0980877	0.0346238	0.00461198	0.0183233
sud	acutestress	Substance use	Acute stress reaction	130	0.0889584	0.0214471	3.35681e-05	0.000264348
sud	sleep	Substance use	Sleep disturbance	151	0.158554	0.0208855	3.15303e-14	1.06961e-12
sud	alc	Substance use	Alcohol use	83	0.191726	0.0253567	3.9968e-14	1.25899e-12
sud	sud	Substance use	Substance use	262	0.429447	0.0177424	0	0
sud	adhd	Substance use	Hyperkinetic	148	0.22643	0.0217607	0	0
sud	psychoaff	Substance use	Psychotic	33	0.180198	0.0359617	5.41952e-07	7.24245e-06
sud	personality	Substance use	Personality	20	0.130223	0.0416206	0.00175508	0.00789787
sud	headaches	Substance use	Headaches	114	0.011942	0.0215848	0.580084	0.75648
sud	pain	Substance use	Neck/back	255	0.00974743	0.0177654	0.583228	0.75648
sud	abdominalpain	Substance use	Abdominal	118	-0.00522006	0.0213559	0.806896	0.9025
sud	fractures	Substance use	Fractures	177	0.0972151	0.0196933	7.95565e-07	1.00241e-05
sud	acne	Substance use	Acne	49	0.0409573	0.0292414	0.161315	0.324839
sud	injurymusc	Substance use	Injury musc.	146	0.0157094	0.0202864	0.438706	0.630193
sud	asthma	Substance use	Asthma	59	-0.0266685	0.0255749	0.29706	0.488819
sud	allergicrhinitis	Substance use	Allergic rhinitis	84	-0.00278775	0.0235256	0.905673	0.944914
sud	laceration	Substance use	Laceration/cut	239	0.0819917	0.0182173	6.77129e-06	6.78668e-05
sud	naevusmole	Substance use	Naevus/mole	58	-0.0163705	0.0260203	0.529255	0.720375
adhd	grunnskolepoengadjaar	Hyperkinetic	Grade point average		-0.0539657	0.0112142	1.49234e-06	1.77871e-05
adhd	depressive	Hyperkinetic	Depressive	238	0.0717141	0.0169855	2.42062e-05	0.000197684
adhd	anxiety	Hyperkinetic	Anxiety	97	0.0664876	0.0222046	0.00275067	0.0116639
adhd	phobia	Hyperkinetic	Phobia/compulsive	44	0.0645105	0.0293269	0.0278278	0.0824144
adhd	acutestress	Hyperkinetic	Acute stress reaction	158	0.0163045	0.0186247	0.381344	0.577961
adhd	sleep	Hyperkinetic	Sleep disturbance	183	0.0704049	0.018089	9.93652e-05	0.000684688
adhd	alc	Hyperkinetic	Alcohol use	100	0.0872079	0.0225721	0.000111763	0.000746778
adhd	sud	Hyperkinetic	Substance use	168	0.157214	0.0199603	3.33067e-15	1.46883e-13
adhd	adhd	Hyperkinetic	Hyperkinetic	206	0.136106	0.0185954	2.49134e-13	6.86676e-12
adhd	psychoaff	Hyperkinetic	Psychotic	23	0.0230336	0.0374801	0.538848	0.726703
adhd	personality	Hyperkinetic	Personality	24	0.0765971	0.0393936	0.0518468	0.131405
adhd	headaches	Hyperkinetic	Headaches	215	-0.000905551	0.0166075	0.956516	0.971943
adhd	pain	Hyperkinetic	Neck/back	453	0.00808898	0.0137249	0.555615	0.740261
adhd	abdominalpain	Hyperkinetic	Abdominal	242	0.0040636	0.0160501	0.800128	0.9025
adhd	fractures	Hyperkinetic	Fractures	264	0.0199585	0.0157771	0.205859	0.383054
adhd	acne	Hyperkinetic	Acne	111	0.000905457	0.0209115	0.965463	0.97878
adhd	injurymusc	Hyperkinetic	Injury musc.	238	-0.0440903	0.0158787	0.00549157	0.0212437
adhd	asthma	Hyperkinetic	Asthma	133	-0.0208384	0.0189516	0.271526	0.465926
adhd	allergicrhinitis	Hyperkinetic	Allergic rhinitis	192	0.00132759	0.0170254	0.937847	0.966333
adhd	laceration	Hyperkinetic	Laceration/cut	394	0.0119384	0.0142868	0.403367	0.598939
adhd	naevusmole	Hyperkinetic	Naevus/mole	137	-0.00121814	0.0187979	0.948332	0.97006
psychoaff	grunnskolepoengadjaar	Psychotic	Grade point average		-0.00305746	0.0178838	0.864253	0.92204
psychoaff	depressive	Psychotic	Depressive	118	0.0945765	0.0218114	1.45031e-05	0.000136082
psychoaff	anxiety	Psychotic	Anxiety	58	0.117732	0.0273003	1.61443e-05	0.000145299
psychoaff	phobia	Psychotic	Phobia/compulsive	28	0.139275	0.0347229	6.04522e-05	0.000444324
psychoaff	acutestress	Psychotic	Acute stress reaction	77	0.0370781	0.0241151	0.12416	0.267094
psychoaff	sleep	Psychotic	Sleep disturbance	77	0.0688924	0.024176	0.00437708	0.0175481
psychoaff	alc	Psychotic	Alcohol use	32	0.0683204	0.0327411	0.0369167	0.104361
psychoaff	sud	Psychotic	Substance use	80	0.198015	0.025729	1.39888e-14	5.14089e-13
psychoaff	adhd	Psychotic	Hyperkinetic	47	0.0746501	0.0292128	0.0106069	0.037421
psychoaff	psychoaff	Psychotic	Psychotic	22	0.169157	0.0392187	1.60924e-05	0.000145299
psychoaff	personality	Psychotic	Personality	12	0.107511	0.0489339	0.028016	0.0824144
psychoaff	headaches	Psychotic	Headaches	90	0.0349044	0.0226174	0.122769	0.266439
psychoaff	pain	Psychotic	Neck/back	180	0.00938728	0.0189118	0.619633	0.778513
psychoaff	abdominalpain	Psychotic	Abdominal	80	-0.0141933	0.0228396	0.534315	0.725024
psychoaff	fractures	Psychotic	Fractures	81	-0.00906007	0.0228562	0.691814	0.820135
psychoaff	acne	Psychotic	Acne	37	0.0360588	0.0303193	0.234321	0.42157
psychoaff	injurymusc	Psychotic	Injury musc.	84	-0.0292967	0.0225736	0.194347	0.36682
psychoaff	asthma	Psychotic	Asthma	52	0.00759831	0.0259397	0.769582	0.879237
psychoaff	allergicrhinitis	Psychotic	Allergic rhinitis	80	0.0227831	0.0230774	0.323522	0.515066
psychoaff	laceration	Psychotic	Laceration/cut	119	-0.0178792	0.02056	0.384512	0.578736
psychoaff	naevusmole	Psychotic	Naevus/mole	70	0.0407084	0.0241637	0.0920474	0.213569
personality	grunnskolepoengadjaar	Personality	Grade point average		-0.030832	0.0214566	0.150734	0.312083
personality	depressive	Personality	Depressive	65	0.0664919	0.0271242	0.0142308	0.0478226
personality	anxiety	Personality	Anxiety	35	0.106141	0.0336716	0.00162016	0.00752094
personality	phobia	Personality	Phobia/compulsive	16	0.117073	0.0434072	0.00699509	0.0263661
personality	acutestress	Personality	Acute stress reaction	36	-0.017393	0.0312722	0.578087	0.75648
personality	sleep	Personality	Sleep disturbance	45	0.0525442	0.0300784	0.0806528	0.190203
personality	alc	Personality	Alcohol use	25	0.100737	0.0374067	0.00708065	0.0264624
personality	sud	Personality	Substance use	41	0.124422	0.0325156	0.00012996	0.000842828
personality	adhd	Personality	Hyperkinetic	32	0.069715	0.0345716	0.0437436	0.114147
personality	psychoaff	Personality	Psychotic	10	0.0938705	0.0529629	0.0763311	0.181957
personality	personality	Personality	Personality	10	0.133877	0.0553864	0.0156426	0.0507235
personality	headaches	Personality	Headaches	44	-0.0173834	0.029329	0.55338	0.739518
personality	pain	Personality	Neck/back	110	0.0091239	0.0232692	0.694982	0.821357
personality	abdominalpain	Personality	Abdominal	66	0.0516269	0.0266135	0.0523946	0.131667
personality	fractures	Personality	Fractures	51	-0.00553154	0.0280709	0.843784	0.912031
personality	acne	Personality	Acne	24	0.0509071	0.0366346	0.164653	0.327081
personality	injurymusc	Personality	Injury musc.	44	-0.0580916	0.0285602	0.0419511	0.112124
personality	asthma	Personality	Asthma	33	0.0146774	0.0318712	0.645141	0.794712
personality	allergicrhinitis	Personality	Allergic rhinitis	44	0.0156469	0.0291906	0.59194	0.757935
personality	laceration	Personality	Laceration/cut	80	0.00794705	0.0248415	0.749036	0.866994
personality	naevusmole	Personality	Naevus/mole	27	-0.0255756	0.0329568	0.437728	0.630193
headaches	grunnskolepoengadjaar	Headaches	Grade point average		-0.018296	0.00583129	0.0017036	0.00774523
headaches	depressive	Headaches	Depressive	1254	0.005056	0.00941313	0.591183	0.757935
headaches	anxiety	Headaches	Anxiety	512	0.00261084	0.0125551	0.835268	0.907274
headaches	phobia	Headaches	Phobia/compulsive	223	0.00387581	0.0167275	0.816769	0.9025
headaches	acutestress	Headaches	Acute stress reaction	1087	0.0181378	0.00987902	0.0663593	0.159915
headaches	sleep	Headaches	Sleep disturbance	1044	0.0357226	0.00996056	0.000335273	0.0019202
headaches	alc	Headaches	Alcohol use	401	0.00777655	0.0138305	0.573928	0.755458
headaches	sud	Headaches	Substance use	438	-0.0151661	0.0139318	0.27633	0.466902
headaches	adhd	Headaches	Hyperkinetic	590	-0.0145477	0.0126039	0.248407	0.434712
headaches	psychoaff	Headaches	Psychotic	132	0.0214176	0.0210763	0.309538	0.500024
headaches	personality	Headaches	Personality	93	0.0184688	0.0249896	0.459871	0.65632
headaches	headaches	Headaches	Headaches	1613	0.0201648	0.0085257	0.0180215	0.0567676
headaches	pain	Headaches	Neck/back	3396	0.0330983	0.00703764	2.56325e-06	2.89844e-05
headaches	abdominalpain	Headaches	Abdominal	1753	0.00202153	0.00823956	0.80619	0.9025
headaches	fractures	Headaches	Fractures	1737	-0.00185041	0.00831701	0.823936	0.9025
headaches	acne	Headaches	Acne	936	0.0304545	0.0103371	0.00321769	0.0135143
headaches	injurymusc	Headaches	Injury musc.	2106	0.0261426	0.00795283	0.00101186	0.00490364
headaches	asthma	Headaches	Asthma	1136	0.0120539	0.0094079	0.200103	0.375512
headaches	allergicrhinitis	Headaches	Allergic rhinitis	1760	0.0113877	0.00819	0.164395	0.327081
headaches	laceration	Headaches	Laceration/cut	2683	-0.00163347	0.00736644	0.824513	0.9025
headaches	naevusmole	Headaches	Naevus/mole	1377	0.0143242	0.00880564	0.103799	0.235956
pain	grunnskolepoengadjaar	Neck/back	Grade point average		-0.0200897	0.00587299	0.000624625	0.00344325
pain	depressive	Neck/back	Depressive	1475	0.00418713	0.0091833	0.648425	0.796447
pain	anxiety	Neck/back	Anxiety	616	0.0114743	0.0121932	0.346685	0.536449
pain	phobia	Neck/back	Phobia/compulsive	240	-0.00957805	0.0164354	0.560049	0.743186
pain	acutestress	Neck/back	Acute stress reaction	1312	0.034673	0.00957997	0.000295375	0.0017368
pain	sleep	Neck/back	Sleep disturbance	1182	0.0329015	0.00976726	0.000755658	0.0039672
pain	alc	Neck/back	Alcohol use	444	0.0098374	0.0135622	0.468233	0.663958
pain	sud	Neck/back	Substance use	569	0.013455	0.0134369	0.316659	0.507805
pain	adhd	Neck/back	Hyperkinetic	689	0.00748606	0.0123724	0.545137	0.731006
pain	psychoaff	Neck/back	Psychotic	156	0.0195348	0.0206002	0.342986	0.532595
pain	personality	Neck/back	Personality	108	0.0120136	0.0243819	0.622207	0.779527
pain	headaches	Neck/back	Headaches	1758	0.0203862	0.00842255	0.0155019	0.0506396
pain	pain	Neck/back	Neck/back	3810	0.034799	0.00693394	5.20356e-07	7.24245e-06
pain	abdominalpain	Neck/back	Abdominal	1903	-0.000286767	0.00815253	0.97194	0.980837
pain	fractures	Neck/back	Fractures	1945	0.0109451	0.00819138	0.181493	0.352592
pain	acne	Neck/back	Acne	920	0.0228382	0.0103959	0.0280321	0.0824144
pain	injurymusc	Neck/back	Injury musc.	2317	0.036143	0.00783944	4.0187e-06	4.22018e-05
pain	asthma	Neck/back	Asthma	1248	0.0213466	0.00928957	0.0215669	0.0660488
pain	allergicrhinitis	Neck/back	Allergic rhinitis	1854	0.0113078	0.00812967	0.164245	0.327081
pain	laceration	Neck/back	Laceration/cut	2930	0.00528585	0.00726481	0.46686	0.663958
pain	naevusmole	Neck/back	Naevus/mole	1424	0.00206891	0.00877309	0.813569	0.9025
abdominalpain	grunnskolepoengadjaar	Abdominal	Grade point average		-0.0220375	0.00561231	8.61448e-05	0.00061274
abdominalpain	depressive	Abdominal	Depressive	1510	0.00968387	0.0091222	0.28843	0.478187
abdominalpain	anxiety	Abdominal	Anxiety	610	0.00217897	0.0121924	0.858161	0.918566
abdominalpain	phobia	Abdominal	Phobia/compulsive	270	0.00775271	0.0161653	0.631519	0.784507
abdominalpain	acutestress	Abdominal	Acute stress reaction	1311	0.026238	0.00955772	0.0060471	0.0231893
abdominalpain	sleep	Abdominal	Sleep disturbance	1220	0.0276983	0.00969377	0.00427214	0.0172845
abdominalpain	alc	Abdominal	Alcohol use	481	-0.00123351	0.0133706	0.926495	0.959118
abdominalpain	sud	Abdominal	Substance use	614	0.0275971	0.0133266	0.0383739	0.107426
abdominalpain	adhd	Abdominal	Hyperkinetic	822	0.0192173	0.0120366	0.110361	0.248311
abdominalpain	psychoaff	Abdominal	Psychotic	140	-0.0150421	0.0208783	0.471238	0.666077
abdominalpain	personality	Abdominal	Personality	119	0.0393755	0.0240731	0.10191	0.232861
abdominalpain	headaches	Abdominal	Headaches	1890	0.00722184	0.00827284	0.382686	0.577961
abdominalpain	pain	Abdominal	Neck/back	4007	0.0245375	0.00682708	0.000325454	0.00188849
abdominalpain	abdominalpain	Abdominal	Abdominal	2177	0.0143106	0.00794012	0.0714962	0.171358
abdominalpain	fractures	Abdominal	Fractures	2138	0.00374611	0.00802124	0.640483	0.793407
abdominalpain	acne	Abdominal	Acne	1103	0.0206293	0.00999263	0.0389754	0.107426
abdominalpain	injurymusc	Abdominal	Injury musc.	2486	0.0142107	0.00770938	0.0652852	0.158191
abdominalpain	asthma	Abdominal	Asthma	1358	0.00940785	0.00908469	0.300402	0.490464
abdominalpain	allergicrhinitis	Abdominal	Allergic rhinitis	2080	0.00863083	0.00790843	0.275121	0.466902
abdominalpain	laceration	Abdominal	Laceration/cut	3437	0.0276295	0.00706124	9.12187e-05	0.000638531
abdominalpain	naevusmole	Abdominal	Naevus/mole	1603	0.00918484	0.00853265	0.281732	0.471645
fractures	grunnskolepoengadjaar	Fractures	Grade point average		-0.00583246	0.00824478	0.479311	0.673172
fractures	depressive	Fractures	Depressive	339	-0.00228859	0.0135208	0.865589	0.92204
fractures	anxiety	Fractures	Anxiety	127	-0.0238785	0.0184109	0.194639	0.36682
fractures	phobia	Fractures	Phobia/compulsive	61	-0.0032039	0.0240642	0.894083	0.938787
fractures	acutestress	Fractures	Acute stress reaction	305	0.0166223	0.0140488	0.236736	0.42157
fractures	sleep	Fractures	Sleep disturbance	252	-0.0143772	0.014601	0.324784	0.515215
fractures	alc	Fractures	Alcohol use	119	0.00648873	0.0193554	0.737443	0.855822
fractures	sud	Fractures	Substance use	166	0.052902	0.0185043	0.00425109	0.0172845
fractures	adhd	Fractures	Hyperkinetic	221	0.0374507	0.0168624	0.0263537	0.0790611
fractures	psychoaff	Fractures	Psychotic	39	0.0235375	0.0294602	0.424315	0.617567
fractures	personality	Fractures	Personality	35	0.0662454	0.0327625	0.0431776	0.113341
fractures	headaches	Fractures	Headaches	412	-0.0161348	0.0123727	0.19221	0.36682
fractures	pain	Fractures	Neck/back	917	0.00990956	0.0101015	0.326594	0.516229
fractures	abdominalpain	Fractures	Abdominal	496	0.00115586	0.0117909	0.921909	0.958872
fractures	fractures	Fractures	Fractures	594	0.0518049	0.0114966	6.60251e-06	6.77141e-05
fractures	acne	Fractures	Acne	241	-0.0116729	0.0150166	0.436964	0.630193
fractures	injurymusc	Fractures	Injury musc.	654	0.0432639	0.0111563	0.000105333	0.000714642
fractures	asthma	Fractures	Asthma	279	-0.026648	0.0137878	0.0532705	0.132725
fractures	allergicrhinitis	Fractures	Allergic rhinitis	439	-0.0197348	0.0120295	0.100893	0.23174
fractures	laceration	Fractures	Laceration/cut	844	0.0300085	0.0103828	0.00384988	0.0158673
fractures	naevusmole	Fractures	Naevus/mole	363	0.00399707	0.0128574	0.755894	0.868153
acne	grunnskolepoengadjaar	Acne	Grade point average		0.00458242	0.00757756	0.545354	0.731006
acne	depressive	Acne	Depressive	426	0.0312016	0.0126147	0.0133821	0.0456478
acne	anxiety	Acne	Anxiety	148	-0.0153446	0.0174108	0.378143	0.577028
acne	phobia	Acne	Phobia/compulsive	74	0.0050263	0.0225553	0.823657	0.9025
acne	acutestress	Acne	Acute stress reaction	321	-0.000239722	0.013542	0.985877	0.990368
acne	sleep	Acne	Sleep disturbance	333	0.0226177	0.013444	0.0924982	0.213569
acne	alc	Acne	Alcohol use	120	-0.00445385	0.0190875	0.815499	0.9025
acne	sud	Acne	Substance use	127	0.0188465	0.0195757	0.335673	0.526804
acne	adhd	Acne	Hyperkinetic	182	0.0067825	0.0174167	0.696962	0.821357
acne	psychoaff	Acne	Psychotic	44	0.0385714	0.0283227	0.173244	0.341073
acne	personality	Acne	Personality	31	0.04804	0.0338167	0.155434	0.317343
acne	headaches	Acne	Headaches	537	0.00487815	0.0113601	0.667624	0.804433
acne	pain	Acne	Neck/back	1100	0.0112558	0.00942976	0.232616	0.420426
acne	abdominalpain	Acne	Abdominal	582	-0.0129629	0.0109862	0.238029	0.42157
acne	fractures	Acne	Fractures	579	-0.010594	0.0111164	0.340588	0.532179
acne	acne	Acne	Acne	395	0.0439811	0.013098	0.000785509	0.00402802
acne	injurymusc	Acne	Injury musc.	755	0.0294915	0.0104648	0.0048301	0.0190185
acne	asthma	Acne	Asthma	408	0.00598042	0.0123795	0.629031	0.784507
acne	allergicrhinitis	Acne	Allergic rhinitis	653	-0.00452183	0.0106586	0.671389	0.806228
acne	laceration	Acne	Laceration/cut	893	-0.0171159	0.00981272	0.0811135	0.190272
acne	naevusmole	Acne	Naevus/mole	528	0.00315533	0.0114109	0.782149	0.891286
injurymusc	grunnskolepoengadjaar	Injury musc.	Grade point average		-0.00399762	0.00763855	0.600732	0.763466
injurymusc	depressive	Injury musc.	Depressive	400	-0.0182747	0.0128047	0.153525	0.314905
injurymusc	anxiety	Injury musc.	Anxiety	174	-0.00396884	0.0169549	0.814922	0.9025
injurymusc	phobia	Injury musc.	Phobia/compulsive	63	-0.0410048	0.0233761	0.0794077	0.188273
injurymusc	acutestress	Injury musc.	Acute stress reaction	382	0.0199324	0.0131255	0.128863	0.275432
injurymusc	sleep	Injury musc.	Sleep disturbance	336	0.00274852	0.0134519	0.838101	0.908115
injurymusc	alc	Injury musc.	Alcohol use	155	0.00607531	0.01803	0.73615	0.855822
injurymusc	sud	Injury musc.	Substance use	186	0.0199435	0.017817	0.262989	0.454817
injurymusc	adhd	Injury musc.	Hyperkinetic	271	0.0140643	0.0159024	0.376474	0.576475
injurymusc	psychoaff	Injury musc.	Psychotic	43	0.000384416	0.0284368	0.989214	0.991463
injurymusc	personality	Injury musc.	Personality	34	0.0184917	0.032663	0.571302	0.754324
injurymusc	headaches	Injury musc.	Headaches	547	-0.0054803	0.0114224	0.631381	0.784507
injurymusc	pain	Injury musc.	Neck/back	1107	-0.00750541	0.00947883	0.428473	0.621568
injurymusc	abdominalpain	Injury musc.	Abdominal	609	-0.0110246	0.0110404	0.318004	0.508115
injurymusc	fractures	Injury musc.	Fractures	725	0.039042	0.0107766	0.000291395	0.00173655
injurymusc	acne	Injury musc.	Acne	327	-0.00601055	0.0138558	0.664438	0.803304
injurymusc	injurymusc	Injury musc.	Injury musc.	871	0.0582984	0.0103108	1.56663e-08	2.55883e-07
injurymusc	asthma	Injury musc.	Asthma	389	-0.00851103	0.0126732	0.501854	0.695968
injurymusc	allergicrhinitis	Injury musc.	Allergic rhinitis	572	-0.0150558	0.0111599	0.177306	0.347521
injurymusc	laceration	Injury musc.	Laceration/cut	1130	0.0460692	0.00960613	1.62017e-06	1.88025e-05
injurymusc	naevusmole	Injury musc.	Naevus/mole	426	-0.0151924	0.0121213	0.210072	0.387341
asthma	grunnskolepoengadjaar	Asthma	Grade point average		-0.0112605	0.00743531	0.129909	0.275432
asthma	depressive	Asthma	Depressive	512	0.0303934	0.0119998	0.0113147	0.0392895
asthma	anxiety	Asthma	Anxiety	193	0.00221674	0.0162734	0.891648	0.938465
asthma	phobia	Asthma	Phobia/compulsive	106	0.052119	0.0205696	0.0112836	0.0392895
asthma	acutestress	Asthma	Acute stress reaction	408	0.0145313	0.0127486	0.254355	0.443362
asthma	sleep	Asthma	Sleep disturbance	418	0.0423382	0.0126918	0.000850324	0.00426128
asthma	alc	Asthma	Alcohol use	153	0.00937393	0.0177129	0.596657	0.760479
asthma	sud	Asthma	Substance use	187	0.0273938	0.0176304	0.120236	0.263802
asthma	adhd	Asthma	Hyperkinetic	259	0.0314154	0.0157585	0.0462015	0.119852
asthma	psychoaff	Asthma	Psychotic	56	0.045615	0.0263244	0.0831307	0.193972
asthma	personality	Asthma	Personality	35	0.0174701	0.0321749	0.587149	0.757935
asthma	headaches	Asthma	Headaches	610	0.00894064	0.0109954	0.416148	0.609705
asthma	pain	Asthma	Neck/back	1242	0.00730419	0.00912931	0.423664	0.617567
asthma	abdominalpain	Asthma	Abdominal	708	0.0153566	0.0105313	0.144789	0.304057
asthma	fractures	Asthma	Fractures	676	0.00172555	0.0106776	0.871617	0.923064
asthma	acne	Asthma	Acne	358	0.00855054	0.0133138	0.520723	0.713163
asthma	injurymusc	Asthma	Injury musc.	798	0.0124502	0.0102377	0.223942	0.408093
asthma	asthma	Asthma	Asthma	458	0.0190325	0.0120025	0.112805	0.252524
asthma	allergicrhinitis	Asthma	Allergic rhinitis	725	0.0228639	0.0104406	0.0285317	0.0833277
asthma	laceration	Asthma	Laceration/cut	1084	0.0138513	0.00941679	0.141315	0.298182
asthma	naevusmole	Asthma	Naevus/mole	522	0.00107039	0.0113811	0.925069	0.959118
allergicrhinitis	grunnskolepoengadjaar	Allergic rhinitis	Grade point average		-0.000538213	0.00688723	0.937711	0.966333
allergicrhinitis	depressive	Allergic rhinitis	Depressive	607	0.00237696	0.0111909	0.831794	0.905731
allergicrhinitis	anxiety	Allergic rhinitis	Anxiety	252	0.0028847	0.0149284	0.846774	0.913025
allergicrhinitis	phobia	Allergic rhinitis	Phobia/compulsive	114	0.00858186	0.019739	0.663732	0.803304
allergicrhinitis	acutestress	Allergic rhinitis	Acute stress reaction	518	0.00596711	0.0117851	0.612629	0.771912
allergicrhinitis	sleep	Allergic rhinitis	Sleep disturbance	491	0.0119495	0.0118999	0.315299	0.507471
allergicrhinitis	alc	Allergic rhinitis	Alcohol use	198	0.0221258	0.0165347	0.18085	0.352592
allergicrhinitis	sud	Allergic rhinitis	Substance use	189	-0.00273106	0.0173501	0.874922	0.923064
allergicrhinitis	adhd	Allergic rhinitis	Hyperkinetic	267	0.00866533	0.0154782	0.575587	0.755458
allergicrhinitis	psychoaff	Allergic rhinitis	Psychotic	67	0.0331862	0.0249309	0.183146	0.354051
allergicrhinitis	personality	Allergic rhinitis	Personality	33	-0.0271077	0.0318576	0.394823	0.588232
allergicrhinitis	headaches	Allergic rhinitis	Headaches	804	0.0091758	0.0100871	0.363003	0.559735
allergicrhinitis	pain	Allergic rhinitis	Neck/back	1629	0.00514163	0.00834575	0.537843	0.726703
allergicrhinitis	abdominalpain	Allergic rhinitis	Abdominal	933	0.0122517	0.00964666	0.204068	0.38133
allergicrhinitis	fractures	Allergic rhinitis	Fractures	934	0.0201134	0.0097392	0.0389044	0.107426
allergicrhinitis	acne	Allergic rhinitis	Acne	451	-0.00856056	0.0122696	0.485362	0.677357
allergicrhinitis	injurymusc	Allergic rhinitis	Injury musc.	944	-0.0204418	0.00952775	0.0319129	0.0919842
allergicrhinitis	asthma	Allergic rhinitis	Asthma	597	0.00897073	0.0110201	0.415624	0.609705
allergicrhinitis	allergicrhinitis	Allergic rhinitis	Allergic rhinitis	1015	0.0186368	0.0094337	0.0482053	0.123773
allergicrhinitis	laceration	Allergic rhinitis	Laceration/cut	1367	-0.00158515	0.00868193	0.855127	0.917545
allergicrhinitis	naevusmole	Allergic rhinitis	Naevus/mole	790	0.0110921	0.010133	0.27367	0.466902
laceration	grunnskolepoengadjaar	Laceration/cut	Grade point average		-0.00844812	0.00788341	0.283885	0.472427
laceration	depressive	Laceration/cut	Depressive	432	0.0178509	0.0126463	0.158082	0.31979
laceration	anxiety	Laceration/cut	Anxiety	176	0.0116312	0.0169001	0.491305	0.683487
laceration	phobia	Laceration/cut	Phobia/compulsive	75	0.00700458	0.0225363	0.755942	0.868153
laceration	acutestress	Laceration/cut	Acute stress reaction	368	0.0248814	0.0132206	0.0598335	0.146592
laceration	sleep	Laceration/cut	Sleep disturbance	347	0.027587	0.0134188	0.0397977	0.107716
laceration	alc	Laceration/cut	Alcohol use	166	0.0585082	0.0177728	0.000994773	0.00487439
laceration	sud	Laceration/cut	Substance use	211	0.0852801	0.0174716	1.05511e-06	1.29251e-05
laceration	adhd	Laceration/cut	Hyperkinetic	228	0.0256202	0.0165628	0.1219	0.266129
laceration	psychoaff	Laceration/cut	Psychotic	48	0.0302356	0.0279885	0.280014	0.471322
laceration	personality	Laceration/cut	Personality	26	-0.0157343	0.0346924	0.650161	0.796447
laceration	headaches	Laceration/cut	Headaches	512	0.00274621	0.0116104	0.813021	0.9025
laceration	pain	Laceration/cut	Neck/back	1077	0.00911911	0.00958713	0.341512	0.532179
laceration	abdominalpain	Laceration/cut	Abdominal	632	0.0268848	0.0110265	0.0147606	0.0489431
laceration	fractures	Laceration/cut	Fractures	646	0.0349666	0.0110459	0.00154769	0.00726096
laceration	acne	Laceration/cut	Acne	292	0.00423998	0.0141481	0.764418	0.875606
laceration	injurymusc	Laceration/cut	Injury musc.	694	0.0202016	0.0107176	0.0594418	0.146446
laceration	asthma	Laceration/cut	Asthma	329	-0.026435	0.013042	0.0426717	0.112684
laceration	allergicrhinitis	Laceration/cut	Allergic rhinitis	571	0.0038842	0.0111404	0.727344	0.848568
laceration	laceration	Laceration/cut	Laceration/cut	958	0.0264695	0.00986036	0.00726527	0.0269242
laceration	naevusmole	Laceration/cut	Naevus/mole	399	-0.0235336	0.0122177	0.0540806	0.133986
naevusmole	grunnskolepoengadjaar	Naevus/mole	Grade point average		0.00155973	0.00641839	0.807998	0.9025
naevusmole	depressive	Naevus/mole	Depressive	783	-0.00675706	0.0104134	0.516417	0.709706
naevusmole	anxiety	Naevus/mole	Anxiety	333	0.00218121	0.0138494	0.874855	0.923064
naevusmole	phobia	Naevus/mole	Phobia/compulsive	161	0.0256226	0.0181221	0.157394	0.31979
naevusmole	acutestress	Naevus/mole	Acute stress reaction	697	0.0112844	0.0109092	0.30095	0.490464
naevusmole	sleep	Naevus/mole	Sleep disturbance	649	0.0138125	0.0110379	0.210798	0.387341
naevusmole	alc	Naevus/mole	Alcohol use	243	0.0134688	0.0155606	0.386726	0.580089
naevusmole	sud	Naevus/mole	Substance use	233	-0.0121671	0.0163003	0.455405	0.652057
naevusmole	adhd	Naevus/mole	Hyperkinetic	328	0.00547486	0.0145704	0.707101	0.827692
naevusmole	psychoaff	Naevus/mole	Psychotic	72	-0.0122857	0.0241572	0.611052	0.771912
naevusmole	personality	Naevus/mole	Personality	49	-0.00112309	0.028938	0.969042	0.980155
naevusmole	headaches	Naevus/mole	Headaches	1014	-0.00375637	0.00943199	0.690439	0.820135
naevusmole	pain	Naevus/mole	Neck/back	2203	0.0163989	0.00773212	0.0339318	0.0971684
naevusmole	abdominalpain	Naevus/mole	Abdominal	1167	-0.00398913	0.00901827	0.658245	0.802415
naevusmole	fractures	Naevus/mole	Fractures	1195	0.014019	0.00909571	0.123251	0.266439
naevusmole	acne	Naevus/mole	Acne	625	0.0115203	0.0113085	0.308332	0.499906
naevusmole	injurymusc	Naevus/mole	Injury musc.	1299	-0.00381418	0.00880457	0.664866	0.803304
naevusmole	asthma	Naevus/mole	Asthma	749	-0.00565962	0.0103054	0.582877	0.75648
naevusmole	allergicrhinitis	Naevus/mole	Allergic rhinitis	1317	0.0102849	0.00878404	0.241654	0.426277
naevusmole	laceration	Naevus/mole	Laceration/cut	1786	-0.00176611	0.00807057	0.82678	0.9025
naevusmole	naevusmole	Naevus/mole	Naevus/mole	1183	0.0502083	0.00923479	5.42255e-08	8.54052e-07

## Sheet: Supplemental Table 3
variable	who	est	se	cilo	cihi	p_value
edu2018yr_residz	r_partner	0.478048	0.00493716	0.47321	0.482887	0
edu2018yr_residz	r_sibling	0.40019	0.00446825	0.395811	0.404568	0
edu2018yr_residz	r_inlaw	0.287812	0.00495579	0.282956	0.292669	0
edu2018yr_residz	r_siblawsib	0.180891	0.00754035	0.173502	0.188281	0
depressiveCS	r_partner	0.250404	0.0162859	0.234444	0.266364	0
depressiveCS	r_sibling	0.173939	0.0133213	0.160884	0.186994	0
depressiveCS	r_inlaw	0.0685612	0.0139199	0.0549199	0.0822025	8.41881e-07
depressiveCS	r_siblawsib	0.00743521	0.0219831	-0.0141078	0.0289782	0.735194
anxietyCS	r_partner	0.169652	0.0285497	0.141674	0.19763	2.80974e-09
anxietyCS	r_sibling	0.177381	0.0220711	0.155752	0.19901	8.88178e-16
anxietyCS	r_inlaw	0.0459298	0.0245665	0.0218551	0.0700045	0.0615376
anxietyCS	r_siblawsib	0.035965	0.0380771	-0.00134992	0.0732799	0.344899
phobiaCS	r_partner	0.137942	0.0470222	0.0918608	0.184023	0.00335114
phobiaCS	r_sibling	0.131543	0.0360068	0.0962569	0.166829	0.00025891
phobiaCS	r_inlaw	0.0667973	0.0393296	0.0282551	0.10534	0.0894323
phobiaCS	r_siblawsib	0.0653989	0.0575764	0.00897502	0.121823	0.256014
acutestressCS	r_partner	0.247512	0.014664	0.233141	0.261882	0
acutestressCS	r_sibling	0.191466	0.0129703	0.178756	0.204177	0
acutestressCS	r_inlaw	0.0644681	0.0136383	0.0511028	0.0778333	2.27857e-06
acutestressCS	r_siblawsib	0.0445846	0.0239813	0.0210834	0.0680859	0.0630068
sleepCS	r_partner	0.168723	0.0186085	0.150487	0.186959	0
sleepCS	r_sibling	0.127889	0.015557	0.112643	0.143134	2.22045e-16
sleepCS	r_inlaw	0.0487755	0.0161217	0.0329765	0.0645745	0.00248256
sleepCS	r_siblawsib	0.0269046	0.0264681	0.000966384	0.0528429	0.309395
alcCS	r_partner	0.279617	0.0477031	0.232869	0.326365	4.58414e-09
alcCS	r_sibling	0.195193	0.0421331	0.153904	0.236483	3.60787e-06
alcCS	r_inlaw	0.114262	0.0459445	0.0692373	0.159287	0.0128841
alcCS	r_siblawsib	0.0707017	0.0734018	-0.0012308	0.142634	0.33544
sudCS	r_partner	0.672772	0.0249293	0.648342	0.697202	0
sudCS	r_sibling	0.323294	0.0360052	0.28801	0.358579	0
sudCS	r_inlaw	0.272947	0.0349277	0.238718	0.307175	5.55112e-15
sudCS	r_siblawsib	0.168293	0.0587181	0.110751	0.225836	0.00415531
adhdCS	r_partner	0.328389	0.0297276	0.299256	0.357521	0
adhdCS	r_sibling	0.379701	0.0232929	0.356874	0.402527	0
adhdCS	r_inlaw	0.128454	0.0299482	0.0991053	0.157803	1.79309e-05
adhdCS	r_siblawsib	0.0496473	0.0500706	0.000579032	0.0987156	0.321419
psychoaffCS	r_partner	0.247792	0.0598294	0.18916	0.306424	3.44821e-05
psychoaffCS	r_sibling	0.233356	0.0410977	0.193081	0.273631	1.36221e-08
psychoaffCS	r_inlaw	0.0181209	0.0579038	-0.0386238	0.0748655	0.75432
psychoaffCS	r_siblawsib	0.0278218	0.0751014	-0.0457763	0.10142	0.711043
personalityCS	r_partner	0.239463	0.066289	0.174501	0.304426	0.000303357
personalityCS	r_sibling	0.239059	0.0513784	0.188709	0.289409	3.27293e-06
personalityCS	r_inlaw	0.104799	0.0601254	0.0458771	0.163721	0.0813327
personalityCS	r_siblawsib	0.0274877	0.107464	-0.0778249	0.1328	0.798116
headachesCS	r_partner	0.0590334	0.0149777	0.0443555	0.0737113	8.10028e-05
headachesCS	r_sibling	0.109475	0.0118859	0.0978275	0.121123	0
headachesCS	r_inlaw	0.0255301	0.0121073	0.0136652	0.037395	0.0349745
headachesCS	r_siblawsib	0.019188	0.019833	-0.000247958	0.038624	0.333304
painCS	r_partner	0.119048	0.0119671	0.10732	0.130775	0
painCS	r_sibling	0.113102	0.010065	0.103238	0.122965	0
painCS	r_inlaw	0.0451377	0.0101943	0.0351475	0.055128	9.52314e-06
painCS	r_siblawsib	0.0593397	0.0170227	0.0426578	0.0760216	0.000490457
abdominalpainCS	r_partner	0.0854711	0.0140382	0.0717139	0.0992282	1.13991e-09
abdominalpainCS	r_sibling	0.0910151	0.0115467	0.0796995	0.102331	3.10862e-15
abdominalpainCS	r_inlaw	0.0230696	0.0116841	0.0116195	0.0345198	0.0483305
abdominalpainCS	r_siblawsib	0.0218229	0.0196009	0.00261438	0.0410315	0.265553
fracturesCS	r_partner	0.0698726	0.0263048	0.0440944	0.0956508	0.0079011
fracturesCS	r_sibling	0.0823108	0.0199618	0.0627485	0.101873	3.73307e-05
fracturesCS	r_inlaw	0.0155241	0.0208458	-0.00490435	0.0359526	0.456445
fracturesCS	r_siblawsib	0.0198101	0.031448	-0.0110084	0.0506286	0.528739
acneCS	r_partner	0.0424483	0.036529	0.00665054	0.078246	0.245218
acneCS	r_sibling	0.163868	0.0226902	0.141632	0.186104	5.12479e-13
acneCS	r_inlaw	0.0204941	0.0260231	-0.00500799	0.0459963	0.430967
acneCS	r_siblawsib	0.0340706	0.0379002	-0.00307098	0.0712121	0.368677
injurymuscCS	r_partner	0.0945725	0.0238031	0.0712458	0.117899	7.09405e-05
injurymuscCS	r_sibling	0.0834794	0.0184792	0.06537	0.101589	6.25838e-06
injurymuscCS	r_inlaw	0.0371483	0.0189157	0.0186112	0.0556854	0.0495435
injurymuscCS	r_siblawsib	0.0265833	0.0293756	-0.00220419	0.0553708	0.365493
asthmaCS	r_partner	0.0378029	0.0250928	0.0132124	0.0623934	0.131933
asthmaCS	r_sibling	0.193977	0.0178217	0.176513	0.211442	0
asthmaCS	r_inlaw	0.0195709	0.020158	-0.000183545	0.0393254	0.33161
asthmaCS	r_siblawsib	0.00180379	0.0321261	-0.0296792	0.0332868	0.955225
allergicrhinitisCS	r_partner	0.0393576	0.0165345	0.0231541	0.0555612	0.017297
allergicrhinitisCS	r_sibling	0.178793	0.0125171	0.166527	0.19106	0
allergicrhinitisCS	r_inlaw	-0.000490959	0.0135167	-0.0137371	0.0127552	0.971025
allergicrhinitisCS	r_siblawsib	-0.0156804	0.0217724	-0.037017	0.00565623	0.471406
lacerationCS	r_partner	0.0617395	0.0217549	0.0404201	0.083059	0.00454039
lacerationCS	r_sibling	0.0784097	0.0167421	0.0620027	0.0948166	2.82189e-06
lacerationCS	r_inlaw	0.0377321	0.0171079	0.0209667	0.0544976	0.0274167
lacerationCS	r_siblawsib	0.0318987	0.0271346	0.00530722	0.0584901	0.239766
naevusmoleCS	r_partner	0.0730006	0.014885	0.0584135	0.0875877	9.37656e-07
naevusmoleCS	r_sibling	0.125006	0.0117269	0.113514	0.136498	0
naevusmoleCS	r_inlaw	0.0144139	0.0121347	0.00252208	0.0263056	0.234903
naevusmoleCS	r_siblawsib	0.0137406	0.0197213	-0.00558588	0.0330672	0.485965

## Sheet: Supplemental Figure 1
var1	var2	var1_name	var2_name	n_concordant	r_est	r_se	p_value	p_value_fdr_adj
depressive	grunnskolepoengadjaar	Depressive	Grade point average		-0.269713	0.00590572	0	0
depressive	edu2018yr_resid	Depressive	Educational attainment		-0.286054	0.00496283	0	0
anxiety	grunnskolepoengadjaar	Anxiety	Grade point average		-0.219269	0.00817105	0	0
anxiety	edu2018yr_resid	Anxiety	Educational attainment		-0.221449	0.00687801	0	0
anxiety	depressive	Anxiety	Depressive	1735	0.461937	0.00846353	0	0
phobia	grunnskolepoengadjaar	Phobia/compulsive	Grade point average		-0.177	0.0111069	0	0
phobia	edu2018yr_resid	Phobia/compulsive	Educational attainment		-0.17491	0.00959329	0	0
phobia	depressive	Phobia/compulsive	Depressive	647	0.373434	0.0122454	0	0
phobia	anxiety	Phobia/compulsive	Anxiety	433	0.457374	0.013399	0	0
acutestress	grunnskolepoengadjaar	Acute stress reaction	Grade point average		-0.243151	0.00647953	0	0
acutestress	edu2018yr_resid	Acute stress reaction	Educational attainment		-0.232174	0.00540493	0	0
acutestress	depressive	Acute stress reaction	Depressive	2633	0.343959	0.00762197	0	0
sleep	grunnskolepoengadjaar	Sleep disturbance	Grade point average		-0.197364	0.00748908	0	0
sleep	edu2018yr_resid	Sleep disturbance	Educational attainment		-0.181267	0.00633937	0	0
sleep	depressive	Sleep disturbance	Depressive	1830	0.378796	0.00842899	0	0
sleep	acutestress	Sleep disturbance	Acute stress reaction	1302	0.283267	0.00946534	0	0
alc	grunnskolepoengadjaar	Alcohol use	Grade point average		-0.236926	0.0105767	0	0
alc	edu2018yr_resid	Alcohol use	Educational attainment		-0.232165	0.00985607	0	0
alc	depressive	Alcohol use	Depressive	441	0.276635	0.0138398	0	0
alc	anxiety	Alcohol use	Anxiety	203	0.267759	0.0173293	0	0
alc	acutestress	Alcohol use	Acute stress reaction	323	0.231417	0.0150266	0	0
alc	sleep	Alcohol use	Sleep disturbance	216	0.216891	0.016826	0	0
sud	grunnskolepoengadjaar	Substance use	Grade point average		-0.474226	0.0115851	0	0
sud	edu2018yr_resid	Substance use	Educational attainment		-0.485489	0.0102709	0	0
adhd	grunnskolepoengadjaar	Hyperkinetic	Grade point average		-0.456461	0.00873264	0	0
adhd	edu2018yr_resid	Hyperkinetic	Educational attainment		-0.399812	0.00830106	0	0
adhd	sud	Hyperkinetic	Substance use	201	0.470919	0.0174676	0	0
psychoaff	grunnskolepoengadjaar	Psychotic	Grade point average		-0.239833	0.0151106	0	0
psychoaff	edu2018yr_resid	Psychotic	Educational attainment		-0.270998	0.0121364	0	0
psychoaff	sud	Psychotic	Substance use	105	0.467082	0.0221994	0	0
psychoaff	adhd	Psychotic	Hyperkinetic	124	0.407733	0.0209975	0	0
personality	grunnskolepoengadjaar	Personality	Grade point average		-0.305281	0.0178987	0	0
personality	edu2018yr_resid	Personality	Educational attainment		-0.344871	0.0145908	0	0
personality	sud	Personality	Substance use	73	0.473149	0.0255195	0	0
personality	adhd	Personality	Hyperkinetic	73	0.376445	0.0256707	0	0
headaches	grunnskolepoengadjaar	Headaches	Grade point average		-0.147135	0.0052416	0	0
headaches	edu2018yr_resid	Headaches	Educational attainment		-0.136528	0.00462379	0	0
headaches	depressive	Headaches	Depressive	3252	0.201422	0.00720039	0	0
headaches	anxiety	Headaches	Anxiety	1203	0.155976	0.00974395	0	0
headaches	phobia	Headaches	Phobia/compulsive	414	0.0849386	0.0137192	5.97005e-10	8.20882e-10
headaches	acutestress	Headaches	Acute stress reaction	2588	0.173129	0.00771017	0	0
headaches	sleep	Headaches	Sleep disturbance	1673	0.183365	0.00879081	0	0
headaches	alc	Headaches	Alcohol use	404	0.0836748	0.0139746	2.12911e-09	2.87616e-09
headaches	sud	Headaches	Substance use	242	0.0510174	0.0163728	0.00183335	0.00210698
headaches	adhd	Headaches	Hyperkinetic	597	0.110006	0.012333	0	0
headaches	psychoaff	Headaches	Psychotic	242	0.118494	0.017226	6.0365e-12	8.7152e-12
headaches	personality	Headaches	Personality	166	0.160823	0.02051	4.44089e-15	6.97854e-15
pain	grunnskolepoengadjaar	Neck/back	Grade point average		-0.210293	0.00512663	0	0
pain	edu2018yr_resid	Neck/back	Educational attainment		-0.211247	0.00443876	0	0
pain	depressive	Neck/back	Depressive	3635	0.210704	0.00704013	0	0
pain	anxiety	Neck/back	Anxiety	1337	0.160243	0.00955063	0	0
pain	phobia	Neck/back	Phobia/compulsive	450	0.0814845	0.0135107	1.6282e-09	2.21243e-09
pain	acutestress	Neck/back	Acute stress reaction	3143	0.216395	0.00740996	0	0
pain	sleep	Neck/back	Sleep disturbance	1871	0.194407	0.00859592	0	0
pain	alc	Neck/back	Alcohol use	468	0.124128	0.0135854	0	0
pain	sud	Neck/back	Substance use	354	0.150978	0.015323	0	0
pain	adhd	Neck/back	Hyperkinetic	683	0.152229	0.0120211	0	0
pain	psychoaff	Neck/back	Psychotic	275	0.126421	0.0168026	5.30687e-14	8.01233e-14
pain	personality	Neck/back	Personality	182	0.161572	0.0201747	1.11022e-15	1.75659e-15
abdominalpain	grunnskolepoengadjaar	Abdominal	Grade point average		-0.196009	0.00491478	0	0
abdominalpain	edu2018yr_resid	Abdominal	Educational attainment		-0.183471	0.00439543	0	0
abdominalpain	depressive	Abdominal	Depressive	4014	0.24869	0.00685422	0	0
abdominalpain	anxiety	Abdominal	Anxiety	1548	0.213271	0.00925667	0	0
abdominalpain	phobia	Abdominal	Phobia/compulsive	529	0.121448	0.0131126	0	0
abdominalpain	acutestress	Abdominal	Acute stress reaction	3127	0.209415	0.00739522	0	0
abdominalpain	sleep	Abdominal	Sleep disturbance	1982	0.203448	0.00849644	0	0
abdominalpain	alc	Abdominal	Alcohol use	582	0.157429	0.013079	0	0
abdominalpain	sud	Abdominal	Substance use	397	0.166933	0.0150273	0	0
abdominalpain	adhd	Abdominal	Hyperkinetic	818	0.168831	0.0116303	0	0
abdominalpain	psychoaff	Abdominal	Psychotic	319	0.175265	0.0163996	0	0
abdominalpain	personality	Abdominal	Personality	204	0.193996	0.0197908	0	0
abdominalpain	headaches	Abdominal	Headaches	6051	0.215587	0.00614488	0	0
abdominalpain	pain	Abdominal	Neck/back	6573	0.236146	0.00600813	0	0
fractures	grunnskolepoengadjaar	Fractures	Grade point average		-0.0965777	0.00762226	0	0
fractures	edu2018yr_resid	Fractures	Educational attainment		-0.130098	0.00674004	0	0
fractures	depressive	Fractures	Depressive	793	0.107306	0.0105984	0	0
fractures	anxiety	Fractures	Anxiety	317	0.103872	0.013966	1.02585e-13	1.53877e-13
fractures	phobia	Fractures	Phobia/compulsive	99	0.0341486	0.0200842	0.0890794	0.0961558
fractures	acutestress	Fractures	Acute stress reaction	665	0.111721	0.0112184	0	0
fractures	sleep	Fractures	Sleep disturbance	409	0.0982349	0.0128229	1.84297e-14	2.80083e-14
fractures	alc	Fractures	Alcohol use	153	0.123189	0.0183261	1.79161e-11	2.52355e-11
fractures	sud	Fractures	Substance use	99	0.120829	0.0212745	1.35055e-08	1.76258e-08
fractures	adhd	Fractures	Hyperkinetic	212	0.121257	0.0164932	1.95399e-13	2.91208e-13
fractures	psychoaff	Fractures	Psychotic	60	0.0687003	0.0248413	0.00568247	0.00634131
fractures	personality	Fractures	Personality	50	0.133405	0.0279032	1.7443e-06	2.13193e-06
fractures	pain	Fractures	Neck/back	1513	0.151552	0.00907383	0	0
acne	grunnskolepoengadjaar	Acne	Grade point average		0.0536008	0.00687778	6.43929e-15	1.00505e-14
acne	edu2018yr_resid	Acne	Educational attainment		0.071469	0.00620421	0	0
acne	depressive	Acne	Depressive	913	0.0536118	0.00991113	6.32875e-08	8.07703e-08
acne	anxiety	Acne	Anxiety	351	0.0521381	0.0132445	8.26523e-05	9.84158e-05
acne	phobia	Acne	Phobia/compulsive	150	0.0598614	0.0178636	0.000805123	0.00093931
acne	acutestress	Acne	Acute stress reaction	719	0.0395134	0.0106125	0.000196648	0.000231764
acne	sleep	Acne	Sleep disturbance	520	0.0834443	0.0118265	1.71752e-12	2.51105e-12
acne	alc	Acne	Alcohol use	105	-0.0217521	0.0194054	0.26232	0.275436
acne	sud	Acne	Substance use	73	-0.00492743	0.022235	0.82462	0.831822
acne	adhd	Acne	Hyperkinetic	161	-0.000485233	0.0169101	0.977108	0.977108
acne	psychoaff	Acne	Psychotic	79	0.0650402	0.0228446	0.00441234	0.00497196
acne	personality	Acne	Personality	46	0.0587629	0.0279901	0.0357799	0.0388036
acne	pain	Acne	Neck/back	1419	0.00490461	0.00871505	0.573589	0.583696
acne	fractures	Acne	Fractures	362	-0.00669213	0.0127775	0.600456	0.608357
injurymusc	grunnskolepoengadjaar	Injury musc.	Grade point average		-0.118096	0.0069788	0	0
injurymusc	edu2018yr_resid	Injury musc.	Educational attainment		-0.13428	0.00628653	0	0
injurymusc	depressive	Injury musc.	Depressive	966	0.107485	0.00995315	0	0
injurymusc	anxiety	Injury musc.	Anxiety	370	0.0936133	0.0132617	1.67777e-12	2.46856e-12
injurymusc	phobia	Injury musc.	Phobia/compulsive	131	0.0487796	0.0185903	0.00869201	0.00965315
injurymusc	acutestress	Injury musc.	Acute stress reaction	823	0.121726	0.0104899	0	0
injurymusc	sleep	Injury musc.	Sleep disturbance	507	0.102687	0.0120189	0	0
injurymusc	alc	Injury musc.	Alcohol use	215	0.152405	0.0167591	0	0
injurymusc	sud	Injury musc.	Substance use	111	0.101447	0.0204099	6.6793e-07	8.3401e-07
injurymusc	adhd	Injury musc.	Hyperkinetic	281	0.131246	0.0153286	0	0
injurymusc	psychoaff	Injury musc.	Psychotic	66	0.050685	0.0239494	0.0343166	0.0373922
injurymusc	personality	Injury musc.	Personality	64	0.149683	0.0260192	8.77826e-09	1.16539e-08
injurymusc	pain	Injury musc.	Neck/back	1916	0.163269	0.00845394	0	0
asthma	grunnskolepoengadjaar	Asthma	Grade point average		-0.050377	0.00685426	1.98508e-13	2.93944e-13
asthma	edu2018yr_resid	Asthma	Educational attainment		-0.0629034	0.00605759	0	0
asthma	depressive	Asthma	Depressive	1135	0.112123	0.00947857	0	0
asthma	anxiety	Asthma	Anxiety	479	0.125143	0.0123785	0	0
asthma	phobia	Asthma	Phobia/compulsive	177	0.087629	0.0171592	3.27625e-07	4.13559e-07
asthma	acutestress	Asthma	Acute stress reaction	872	0.0836787	0.0101855	2.22045e-16	3.5374e-16
asthma	sleep	Asthma	Sleep disturbance	576	0.0992608	0.0115261	0	0
asthma	alc	Asthma	Alcohol use	177	0.0880869	0.0173172	3.64407e-07	4.5749e-07
asthma	sud	Asthma	Substance use	132	0.115339	0.0194688	3.13661e-09	4.21253e-09
asthma	adhd	Asthma	Hyperkinetic	279	0.124667	0.0150719	2.22045e-16	3.5374e-16
asthma	psychoaff	Asthma	Psychotic	107	0.120965	0.0212153	1.18555e-08	1.55603e-08
asthma	personality	Asthma	Personality	73	0.146691	0.0250415	4.68698e-09	6.25834e-09
asthma	headaches	Asthma	Headaches	1843	0.117304	0.00837503	0	0
asthma	pain	Asthma	Neck/back	1935	0.11423	0.00827905	0	0
asthma	abdominalpain	Asthma	Abdominal	2100	0.102266	0.00814924	0	0
asthma	fractures	Asthma	Fractures	578	0.113784	0.0116629	0	0
asthma	acne	Asthma	Acne	505	-0.00712087	0.0114673	0.534618	0.546446
asthma	injurymusc	Asthma	Injury musc.	717	0.110207	0.0109435	0	0
allergicrhinitis	grunnskolepoengadjaar	Allergic rhinitis	Grade point average		0.0401896	0.00628261	1.5851e-10	2.21914e-10
allergicrhinitis	edu2018yr_resid	Allergic rhinitis	Educational attainment		0.0500746	0.0055045	0	0
allergicrhinitis	depressive	Allergic rhinitis	Depressive	1338	0.0430919	0.00883278	1.06823e-06	1.31958e-06
allergicrhinitis	anxiety	Allergic rhinitis	Anxiety	531	0.0539735	0.0117453	4.32039e-06	5.25269e-06
allergicrhinitis	phobia	Allergic rhinitis	Phobia/compulsive	187	0.0173328	0.016481	0.292946	0.306201
allergicrhinitis	acutestress	Allergic rhinitis	Acute stress reaction	1128	0.0446959	0.00934608	1.73289e-06	2.12924e-06
allergicrhinitis	sleep	Allergic rhinitis	Sleep disturbance	746	0.0732697	0.0106122	5.04574e-12	7.33061e-12
allergicrhinitis	alc	Allergic rhinitis	Alcohol use	130	-0.0514244	0.0178512	0.00396763	0.00449276
allergicrhinitis	sud	Allergic rhinitis	Substance use	90	-0.0437819	0.0204753	0.032494	0.0357434
allergicrhinitis	adhd	Allergic rhinitis	Hyperkinetic	228	0.00326011	0.015241	0.830622	0.834234
allergicrhinitis	psychoaff	Allergic rhinitis	Psychotic	81	-0.0219343	0.0218981	0.316512	0.329343
allergicrhinitis	personality	Allergic rhinitis	Personality	59	0.0251865	0.0257212	0.327474	0.339222
allergicrhinitis	headaches	Allergic rhinitis	Headaches	2281	0.0718661	0.00773462	0	0
allergicrhinitis	pain	Allergic rhinitis	Neck/back	2396	0.0593579	0.00763814	7.77156e-15	1.20485e-14
allergicrhinitis	abdominalpain	Allergic rhinitis	Abdominal	2608	0.0580509	0.00750478	1.04361e-14	1.60716e-14
allergicrhinitis	fractures	Allergic rhinitis	Fractures	602	0.0378696	0.0111757	0.000702593	0.000823853
allergicrhinitis	acne	Allergic rhinitis	Acne	787	0.0298388	0.0102089	0.00346869	0.00394713
allergicrhinitis	injurymusc	Allergic rhinitis	Injury musc.	742	0.0316491	0.0104732	0.00251179	0.00287239
allergicrhinitis	asthma	Allergic rhinitis	Asthma	1769	0.321384	0.00846427	0	0
laceration	grunnskolepoengadjaar	Laceration/cut	Grade point average		-0.0986845	0.00707656	0	0
laceration	edu2018yr_resid	Laceration/cut	Educational attainment		-0.103046	0.00632707	0	0
laceration	depressive	Laceration/cut	Depressive	1052	0.141208	0.00978945	0	0
laceration	anxiety	Laceration/cut	Anxiety	353	0.0819877	0.0133872	9.10578e-10	1.24464e-09
laceration	phobia	Laceration/cut	Phobia/compulsive	142	0.0719205	0.0182391	8.03968e-05	9.62263e-05
laceration	acutestress	Laceration/cut	Acute stress reaction	824	0.118513	0.0104893	0	0
laceration	sleep	Laceration/cut	Sleep disturbance	529	0.12034	0.0119125	0	0
laceration	alc	Laceration/cut	Alcohol use	236	0.201187	0.0163732	0	0
laceration	sud	Laceration/cut	Substance use	194	0.250484	0.0178435	0	0
laceration	adhd	Laceration/cut	Hyperkinetic	272	0.158158	0.0153271	0	0
laceration	psychoaff	Laceration/cut	Psychotic	124	0.191891	0.0206517	0	0
laceration	personality	Laceration/cut	Personality	100	0.25796	0.0232226	0	0
laceration	pain	Laceration/cut	Neck/back	1575	0.0933069	0.00876745	0	0
laceration	fractures	Laceration/cut	Fractures	511	0.12352	0.0121255	0	0
laceration	acne	Laceration/cut	Acne	425	-0.00765005	0.0120747	0.526366	0.540403
laceration	injurymusc	Laceration/cut	Injury musc.	671	0.141861	0.0112078	0	0
naevusmole	grunnskolepoengadjaar	Naevus/mole	Grade point average		0.0577932	0.005827	0	0
naevusmole	edu2018yr_resid	Naevus/mole	Educational attainment		0.0713459	0.00508516	0	0
naevusmole	depressive	Naevus/mole	Depressive	1741	0.0313419	0.00820947	0.000134665	0.000159526
naevusmole	anxiety	Naevus/mole	Anxiety	723	0.0601845	0.0108662	3.04768e-08	3.9112e-08
naevusmole	phobia	Naevus/mole	Phobia/compulsive	296	0.0638095	0.0148059	1.63456e-05	1.96658e-05
naevusmole	acutestress	Naevus/mole	Acute stress reaction	1496	0.0377087	0.0086693	1.36337e-05	1.64889e-05
naevusmole	sleep	Naevus/mole	Sleep disturbance	921	0.0491819	0.00996992	8.09662e-07	1.00555e-06
naevusmole	alc	Naevus/mole	Alcohol use	197	-0.0190581	0.0161443	0.237809	0.25084
naevusmole	sud	Naevus/mole	Substance use	131	-0.0280981	0.01861	0.131085	0.140188
naevusmole	adhd	Naevus/mole	Hyperkinetic	306	0.0137775	0.0141301	0.32954	0.339838
naevusmole	psychoaff	Naevus/mole	Psychotic	111	-0.0239041	0.0201469	0.235427	0.249467
naevusmole	personality	Naevus/mole	Personality	84	0.0380315	0.0235728	0.106666	0.114604
naevusmole	pain	Naevus/mole	Neck/back	3101	0.048198	0.0071001	1.1342e-11	1.61729e-11
naevusmole	fractures	Naevus/mole	Fractures	723	0.013226	0.0105294	0.20908	0.222569
naevusmole	injurymusc	Naevus/mole	Injury musc.	944	0.0271703	0.00977564	0.0054462	0.00610715
grunnskolepoengadjaar	edu2018yr_resid	Grade point average	Educational attainment		0.664747	0.00204712	0	0
anxiety	acutestress	Anxiety	Acute stress reaction	898	0.23065	0.0106355	0	0
phobia	acutestress	Phobia/compulsive	Acute stress reaction	282	0.13411	0.0153286	0	0
anxiety	sleep	Anxiety	Sleep disturbance	712	0.302038	0.0113566	0	0
phobia	sleep	Phobia/compulsive	Sleep disturbance	246	0.219225	0.0161225	0	0
phobia	alc	Phobia/compulsive	Alcohol use	57	0.146565	0.0256655	1.12604e-08	1.48637e-08
depressive	sud	Depressive	Substance use	472	0.411008	0.0138539	0	0
anxiety	sud	Anxiety	Substance use	267	0.422014	0.0161333	0	0
phobia	sud	Phobia/compulsive	Substance use	79	0.276733	0.0240304	0	0
acutestress	sud	Acute stress reaction	Substance use	287	0.275824	0.0160665	0	0
sleep	sud	Sleep disturbance	Substance use	244	0.33484	0.0166802	0	0
alc	sud	Alcohol use	Substance use	162	0.469455	0.0188696	0	0
depressive	adhd	Depressive	Hyperkinetic	659	0.325775	0.0120451	0	0
anxiety	adhd	Anxiety	Hyperkinetic	277	0.283247	0.0155307	0	0
phobia	adhd	Phobia/compulsive	Hyperkinetic	110	0.231441	0.0210556	0	0
acutestress	adhd	Acute stress reaction	Hyperkinetic	364	0.184732	0.0141729	0	0
sleep	adhd	Sleep disturbance	Hyperkinetic	357	0.28474	0.0143329	0	0
alc	adhd	Alcohol use	Hyperkinetic	139	0.268477	0.0197599	0	0
depressive	psychoaff	Depressive	Psychotic	506	0.50724	0.0136081	0	0
anxiety	psychoaff	Anxiety	Psychotic	196	0.367483	0.0182359	0	0
phobia	psychoaff	Phobia/compulsive	Psychotic	71	0.287065	0.0252359	0	0
acutestress	psychoaff	Acute stress reaction	Psychotic	205	0.203236	0.0181172	0	0
sleep	psychoaff	Sleep disturbance	Psychotic	217	0.342746	0.0176793	0	0
alc	psychoaff	Alcohol use	Psychotic	63	0.29883	0.0264256	0	0
depressive	personality	Depressive	Personality	338	0.546489	0.0160845	0	0
anxiety	personality	Anxiety	Personality	149	0.420224	0.0205104	0	0
phobia	personality	Phobia/compulsive	Personality	59	0.342425	0.0277327	0	0
acutestress	personality	Acute stress reaction	Personality	168	0.298405	0.020318	0	0
sleep	personality	Sleep disturbance	Personality	125	0.31805	0.021807	0	0
alc	personality	Alcohol use	Personality	60	0.381056	0.0275281	0	0
psychoaff	personality	Psychotic	Personality	94	0.560606	0.0229064	0	0
headaches	pain	Headaches	Neck/back	5804	0.248628	0.00616594	0	0
headaches	fractures	Headaches	Fractures	1332	0.114974	0.00931608	0	0
abdominalpain	fractures	Abdominal	Fractures	1629	0.129528	0.00897306	0	0
headaches	acne	Headaches	Acne	1498	0.0487677	0.00871224	2.17329e-08	2.80464e-08
abdominalpain	acne	Abdominal	Acne	1695	0.0267027	0.0084564	0.00159022	0.0018367
headaches	injurymusc	Headaches	Injury musc.	1689	0.119303	0.00869047	0	0
abdominalpain	injurymusc	Abdominal	Injury musc.	2111	0.143898	0.00832325	0	0
fractures	injurymusc	Fractures	Injury musc.	996	0.325892	0.0102437	0	0
acne	injurymusc	Acne	Injury musc.	438	-0.0255849	0.0120364	0.033534	0.0367126
headaches	laceration	Headaches	Laceration/cut	1372	0.0609636	0.00899011	1.19196e-11	1.68922e-11
abdominalpain	laceration	Abdominal	Laceration/cut	1746	0.0906604	0.00859889	0	0
asthma	laceration	Asthma	Laceration/cut	572	0.0640404	0.0113975	1.92259e-08	2.49504e-08
allergicrhinitis	laceration	Allergic rhinitis	Laceration/cut	686	0.0239818	0.0106118	0.0238266	0.0263346
headaches	naevusmole	Headaches	Naevus/mole	2850	0.0495445	0.00722922	7.21334e-12	1.03496e-11
abdominalpain	naevusmole	Abdominal	Naevus/mole	3379	0.0535383	0.00697839	1.68754e-14	2.5816e-14
acne	naevusmole	Acne	Naevus/mole	1085	0.0480993	0.00941666	3.25777e-07	4.13486e-07
asthma	naevusmole	Asthma	Naevus/mole	1081	0.030012	0.00934818	0.00132522	0.00153832
allergicrhinitis	naevusmole	Allergic rhinitis	Naevus/mole	1617	0.0520017	0.00837943	5.43918e-10	7.52366e-10
laceration	naevusmole	Laceration/cut	Naevus/mole	1006	0.0615857	0.00969481	2.11933e-10	2.94919e-10

## Sheet: Supplemental Figure 2
var1	var2	var1_name	var2_name	n_concordant	b_est	b_se	or_est	p_value	p_value_fdr_adj
depressive	highgpa	Depressive	GPA top 20%	506	-0.938059	0.0313852	0.391387	0	0
depressive	university	Depressive	University	3381	-0.907973	0.0174744	0.403341	0	0
anxiety	highgpa	Anxiety	GPA top 20%	226	-0.887451	0.0493628	0.411704	0	0
anxiety	university	Anxiety	University	1364	-0.805226	0.0268994	0.446987	0	0
anxiety	depressive	Anxiety	Depressive	441	1.91345	0.0271565	6.77642	0	0
phobia	highgpa	Phobia/compulsive	GPA top 20%	94	-0.662143	0.0694976	0.515745	0	0
phobia	university	Phobia/compulsive	University	529	-0.641942	0.0411514	0.526269	0	0
phobia	depressive	Phobia/compulsive	Depressive	175	1.69661	0.0419355	5.45543	0	0
phobia	anxiety	Phobia/compulsive	Anxiety	82	2.28858	0.0465561	9.86094	0	0
acutestress	highgpa	Acute stress reaction	GPA top 20%	433	-0.960182	0.0350549	0.382823	0	0
acutestress	university	Acute stress reaction	University	2990	-0.820015	0.0187415	0.440425	0	0
acutestress	depressive	Acute stress reaction	Depressive	894	1.27302	0.0215167	3.57162	0	0
sleep	highgpa	Sleep disturbance	GPA top 20%	329	-0.757478	0.0398668	0.468847	0	0
sleep	university	Sleep disturbance	University	1841	-0.64921	0.0217839	0.522458	0	0
sleep	depressive	Sleep disturbance	Depressive	500	1.48818	0.0240586	4.42901	0	0
sleep	acutestress	Sleep disturbance	Acute stress reaction	423	1.12334	0.027089	3.0751	0	0
alc	highgpa	Alcohol use	GPA top 20%	61	-1.12119	0.0763761	0.325893	0	0
alc	university	Alcohol use	University	346	-1.10176	0.0421546	0.332286	0	0
alc	depressive	Alcohol use	Depressive	135	1.27979	0.0429047	3.59589	0	0
alc	anxiety	Alcohol use	Anxiety	45	1.38549	0.0574432	3.99677	0	0
alc	acutestress	Alcohol use	Acute stress reaction	98	1.02885	0.0488605	2.79785	0	0
alc	sleep	Alcohol use	Sleep disturbance	121	1.12145	0.0518597	3.06932	0	0
sud	highgpa	Substance use	GPA top 20%	11	-2.78238	0.187673	0.0618913	0	0
sud	university	Substance use	University	93	-2.36996	0.0659397	0.0934844	0	0
adhd	highgpa	Hyperkinetic	GPA top 20%	54	-2.35151	0.118881	0.0952253	0	0
adhd	university	Hyperkinetic	University	321	-1.88753	0.0457908	0.151446	0	0
adhd	sud	Hyperkinetic	Substance use	168	2.35576	0.0501036	10.5461	0	0
psychoaff	highgpa	Psychotic	GPA top 20%	30	-0.909543	0.112521	0.402708	6.66134e-16	9.15934e-16
psychoaff	university	Psychotic	University	210	-1.0317	0.0589464	0.356401	0	0
psychoaff	sud	Psychotic	Substance use	80	2.74394	0.0735791	15.5481	0	0
psychoaff	adhd	Psychotic	Hyperkinetic	47	2.17754	0.0766286	8.8246	0	0
personality	highgpa	Personality	GPA top 20%	15	-1.4486	0.176773	0.234899	2.22045e-16	3.0714e-16
personality	university	Personality	University	100	-1.62228	0.0862374	0.197449	0	0
personality	sud	Personality	Substance use	41	2.58485	0.0942977	13.2613	0	0
personality	adhd	Personality	Hyperkinetic	32	2.25187	0.0928364	9.50546	0	0
headaches	highgpa	Headaches	GPA top 20%	1307	-0.549878	0.021845	0.57702	0	0
headaches	university	Headaches	University	5980	-0.480683	0.0144183	0.618361	0	0
headaches	depressive	Headaches	Depressive	1254	0.673165	0.0198931	1.96043	0	0
headaches	anxiety	Headaches	Anxiety	512	0.644815	0.0303413	1.90563	0	0
headaches	phobia	Headaches	Phobia/compulsive	223	0.425356	0.0490003	1.53013	0	0
headaches	acutestress	Headaches	Acute stress reaction	1087	0.579445	0.0218908	1.78505	0	0
headaches	sleep	Headaches	Sleep disturbance	1044	0.722808	0.0250079	2.06021	0	0
headaches	alc	Headaches	Alcohol use	401	0.351465	0.0464846	1.42115	3.9968e-14	5.39919e-14
headaches	sud	Headaches	Substance use	438	0.357585	0.0512583	1.42987	3.0338e-12	4.02762e-12
headaches	adhd	Headaches	Hyperkinetic	590	0.439675	0.038079	1.5522	0	0
headaches	psychoaff	Headaches	Psychotic	132	0.522919	0.0660179	1.68694	2.44249e-15	3.33855e-15
headaches	personality	Headaches	Personality	93	0.798698	0.0791105	2.22265	0	0
pain	highgpa	Neck/back	GPA top 20%	1150	-0.773859	0.0212715	0.46123	0	0
pain	university	Neck/back	University	6038	-0.76182	0.0127562	0.466816	0	0
pain	depressive	Neck/back	Depressive	1475	0.670473	0.0179699	1.95516	0	0
pain	anxiety	Neck/back	Anxiety	616	0.60933	0.0275961	1.8392	0	0
pain	phobia	Neck/back	Phobia/compulsive	240	0.409297	0.0441715	1.50576	0	0
pain	acutestress	Neck/back	Acute stress reaction	1312	0.710861	0.0192766	2.03574	0	0
pain	sleep	Neck/back	Sleep disturbance	1182	0.716437	0.0223496	2.04713	0	0
pain	alc	Neck/back	Alcohol use	444	0.538837	0.0394001	1.71401	0	0
pain	sud	Neck/back	Substance use	569	0.708741	0.0402135	2.03143	0	0
pain	adhd	Neck/back	Hyperkinetic	689	0.634255	0.032674	1.88562	0	0
pain	psychoaff	Neck/back	Psychotic	156	0.514041	0.0589922	1.67203	0	0
pain	personality	Neck/back	Personality	108	0.750745	0.0719154	2.11858	0	0
abdominalpain	highgpa	Abdominal	GPA top 20%	1531	-0.554655	0.0201467	0.57427	0	0
abdominalpain	university	Abdominal	University	6875	-0.531715	0.0136087	0.587597	0	0
abdominalpain	depressive	Abdominal	Depressive	1510	0.773203	0.0188173	2.1667	0	0
abdominalpain	anxiety	Abdominal	Anxiety	610	0.751612	0.0286697	2.12042	0	0
abdominalpain	phobia	Abdominal	Phobia/compulsive	270	0.527914	0.0457339	1.69539	0	0
abdominalpain	acutestress	Abdominal	Acute stress reaction	1311	0.647939	0.0207418	1.9116	0	0
abdominalpain	sleep	Abdominal	Sleep disturbance	1220	0.719727	0.024071	2.05387	0	0
abdominalpain	alc	Abdominal	Alcohol use	481	0.593205	0.0416383	1.80978	0	0
abdominalpain	sud	Abdominal	Substance use	614	0.693767	0.0447866	2.00124	0	0
abdominalpain	adhd	Abdominal	Hyperkinetic	822	0.597353	0.0348432	1.8173	0	0
abdominalpain	psychoaff	Abdominal	Psychotic	140	0.734206	0.0607589	2.08383	0	0
abdominalpain	personality	Abdominal	Personality	119	0.867874	0.0757888	2.38184	0	0
abdominalpain	headaches	Abdominal	Headaches	1890	0.654201	0.0160073	1.92361	0	0
abdominalpain	pain	Abdominal	Neck/back	4007	0.673273	0.0147103	1.96064	0	0
fractures	highgpa	Fractures	GPA top 20%	365	-0.513363	0.0328197	0.598479	0	0
fractures	university	Fractures	University	1403	-0.658384	0.0198406	0.517687	0	0
fractures	depressive	Fractures	Depressive	339	0.510561	0.0284029	1.66623	0	0
fractures	anxiety	Fractures	Anxiety	127	0.491586	0.0430454	1.63491	0	0
fractures	phobia	Fractures	Phobia/compulsive	61	0.303038	0.0695021	1.35397	1.29992e-05	1.51657e-05
fractures	acutestress	Fractures	Acute stress reaction	305	0.493451	0.0309279	1.63796	0	0
fractures	sleep	Fractures	Sleep disturbance	252	0.486822	0.0345065	1.62714	0	0
fractures	alc	Fractures	Alcohol use	119	0.819333	0.0492012	2.26899	0	0
fractures	sud	Fractures	Substance use	166	0.844087	0.0511654	2.32585	0	0
fractures	adhd	Fractures	Hyperkinetic	221	0.674208	0.0427044	1.96248	0	0
fractures	psychoaff	Fractures	Psychotic	39	0.557853	0.0876493	1.74692	1.95792e-10	2.48505e-10
fractures	personality	Fractures	Personality	35	0.832047	0.0994297	2.29802	0	0
fractures	pain	Fractures	Neck/back	917	0.560817	0.0206397	1.7521	0	0
acne	highgpa	Acne	GPA top 20%	719	0.125092	0.0269297	1.13325	3.39847e-06	4.00534e-06
acne	university	Acne	University	2944	0.293995	0.0210411	1.34178	0	0
acne	depressive	Acne	Depressive	426	0.206506	0.0325352	1.22938	2.19322e-10	2.76849e-10
acne	anxiety	Acne	Anxiety	148	0.209092	0.0502892	1.23256	3.21351e-05	3.63883e-05
acne	phobia	Acne	Phobia/compulsive	74	0.307074	0.0733062	1.35944	2.80287e-05	3.20527e-05
acne	acutestress	Acne	Acute stress reaction	321	0.176916	0.0360487	1.19353	9.21501e-07	1.09725e-06
acne	sleep	Acne	Sleep disturbance	333	0.322794	0.0395335	1.38098	2.22045e-16	3.0714e-16
acne	alc	Acne	Alcohol use	120	-0.0464862	0.073577	0.954578	0.527516	0.534457
acne	sud	Acne	Substance use	127	-0.0582197	0.0832163	0.943443	0.484166	0.494877
acne	adhd	Acne	Hyperkinetic	182	-0.0477537	0.0596078	0.953369	0.423056	0.438233
acne	psychoaff	Acne	Psychotic	44	0.282303	0.104852	1.32618	0.00709399	0.0077664
acne	personality	Acne	Personality	31	0.362443	0.128362	1.43684	0.00474876	0.00522364
acne	pain	Acne	Neck/back	1100	0.0576646	0.0248053	1.05936	0.0200888	0.0218892
acne	fractures	Acne	Fractures	579	0.0249557	0.0376829	1.02527	0.507808	0.516756
injurymusc	highgpa	Injury musc.	GPA top 20%	409	-0.528266	0.0297247	0.589627	0	0
injurymusc	university	Injury musc.	University	1700	-0.645348	0.0183384	0.52448	0	0
injurymusc	depressive	Injury musc.	Depressive	400	0.394943	0.027294	1.4843	0	0
injurymusc	anxiety	Injury musc.	Anxiety	174	0.389883	0.0415748	1.47681	0	0
injurymusc	phobia	Injury musc.	Phobia/compulsive	63	0.113411	0.0694162	1.12009	0.102305	0.10941
injurymusc	acutestress	Injury musc.	Acute stress reaction	382	0.502447	0.0287712	1.65276	0	0
injurymusc	sleep	Injury musc.	Sleep disturbance	336	0.47916	0.0323223	1.61472	0	0
injurymusc	alc	Injury musc.	Alcohol use	155	0.640153	0.0486021	1.89677	0	0
injurymusc	sud	Injury musc.	Substance use	186	0.622367	0.0518223	1.86333	0	0
injurymusc	adhd	Injury musc.	Hyperkinetic	271	0.608599	0.0404157	1.83786	0	0
injurymusc	psychoaff	Injury musc.	Psychotic	43	0.331627	0.089441	1.39323	0.000209093	0.000235612
injurymusc	personality	Injury musc.	Personality	34	0.819373	0.0942438	2.26908	0	0
injurymusc	pain	Injury musc.	Neck/back	1107	0.561614	0.0191692	1.7535	0	0
asthma	highgpa	Asthma	GPA top 20%	530	-0.192947	0.0288092	0.824526	2.12141e-11	2.78436e-11
asthma	university	Asthma	University	2417	-0.18439	0.0194757	0.831612	0	0
asthma	depressive	Asthma	Depressive	512	0.423019	0.0283981	1.52656	0	0
asthma	anxiety	Asthma	Anxiety	193	0.515415	0.0417428	1.67433	0	0
asthma	phobia	Asthma	Phobia/compulsive	106	0.440349	0.0650878	1.55325	1.32885e-11	1.75408e-11
asthma	acutestress	Asthma	Acute stress reaction	408	0.318532	0.0318206	1.37511	0	0
asthma	sleep	Asthma	Sleep disturbance	418	0.443679	0.0352391	1.55843	0	0
asthma	alc	Asthma	Alcohol use	153	0.3269	0.0606573	1.38666	7.07378e-08	8.5552e-08
asthma	sud	Asthma	Substance use	187	0.449575	0.0627547	1.56765	7.83595e-13	1.0463e-12
asthma	adhd	Asthma	Hyperkinetic	259	0.493619	0.047444	1.63823	0	0
asthma	psychoaff	Asthma	Psychotic	56	0.528818	0.0873457	1.69693	1.41018e-09	1.74199e-09
asthma	personality	Asthma	Personality	35	0.665993	0.105137	1.94642	2.3811e-10	2.98932e-10
asthma	headaches	Asthma	Headaches	610	0.391897	0.0240231	1.47979	0	0
asthma	pain	Asthma	Neck/back	1242	0.35457	0.0217584	1.42557	0	0
asthma	abdominalpain	Asthma	Abdominal	708	0.350633	0.022978	1.41997	0	0
asthma	fractures	Asthma	Fractures	676	0.359792	0.0318331	1.43303	0	0
asthma	acne	Asthma	Acne	358	0.0425928	0.037561	1.04351	0.256811	0.268431
asthma	injurymusc	Asthma	Injury musc.	798	0.335718	0.0296307	1.39894	0	0
allergicrhinitis	highgpa	Allergic rhinitis	GPA top 20%	906	0.0930929	0.0223127	1.09756	3.01689e-05	3.43301e-05
allergicrhinitis	university	Allergic rhinitis	University	4135	0.203594	0.0160932	1.2258	0	0
allergicrhinitis	depressive	Allergic rhinitis	Depressive	607	0.165844	0.025543	1.18039	8.4287e-11	1.09384e-10
allergicrhinitis	anxiety	Allergic rhinitis	Anxiety	252	0.216094	0.0387024	1.24122	2.3576e-08	2.86635e-08
allergicrhinitis	phobia	Allergic rhinitis	Phobia/compulsive	114	0.130444	0.0612552	1.13933	0.0332112	0.0358495
allergicrhinitis	acutestress	Allergic rhinitis	Acute stress reaction	518	0.173905	0.027647	1.18994	3.1711e-10	3.9383e-10
allergicrhinitis	sleep	Allergic rhinitis	Sleep disturbance	491	0.313044	0.0306988	1.36758	0	0
allergicrhinitis	alc	Allergic rhinitis	Alcohol use	198	-0.272693	0.0644154	0.761326	2.3023e-05	2.65915e-05
allergicrhinitis	sud	Allergic rhinitis	Substance use	189	-0.222476	0.067287	0.800534	0.000945111	0.00105469
allergicrhinitis	adhd	Allergic rhinitis	Hyperkinetic	267	-0.0751535	0.0495982	0.927601	0.12971	0.138078
allergicrhinitis	psychoaff	Allergic rhinitis	Psychotic	67	-0.0663916	0.0911831	0.935764	0.466544	0.478985
allergicrhinitis	personality	Allergic rhinitis	Personality	33	-0.0352577	0.114456	0.965357	0.758048	0.761344
allergicrhinitis	headaches	Allergic rhinitis	Headaches	804	0.254757	0.0210126	1.29015	0	0
allergicrhinitis	pain	Allergic rhinitis	Neck/back	1629	0.183766	0.0188379	1.20174	0	0
allergicrhinitis	abdominalpain	Allergic rhinitis	Abdominal	933	0.222158	0.0199861	1.24877	0	0
allergicrhinitis	fractures	Allergic rhinitis	Fractures	934	0.0651334	0.0292341	1.0673	0.0258808	0.0280679
allergicrhinitis	acne	Allergic rhinitis	Acne	451	0.190604	0.0302794	1.20998	3.07695e-10	3.84203e-10
allergicrhinitis	injurymusc	Allergic rhinitis	Injury musc.	944	0.12954	0.0264562	1.1383	9.76132e-07	1.15634e-06
allergicrhinitis	asthma	Allergic rhinitis	Asthma	597	1.16019	0.0224289	3.19053	0	0
laceration	highgpa	Laceration/cut	GPA top 20%	411	-0.488252	0.0272084	0.613698	0	0
laceration	university	Laceration/cut	University	1956	-0.611458	0.0168474	0.542559	0	0
laceration	depressive	Laceration/cut	Depressive	432	0.457515	0.0253963	1.58014	0	0
laceration	anxiety	Laceration/cut	Anxiety	176	0.428497	0.0387586	1.53495	0	0
laceration	phobia	Laceration/cut	Phobia/compulsive	75	0.268846	0.0616223	1.30845	1.2841e-05	1.50573e-05
laceration	acutestress	Laceration/cut	Acute stress reaction	368	0.424388	0.0277834	1.52865	0	0
laceration	sleep	Laceration/cut	Sleep disturbance	347	0.396119	0.0310441	1.48605	0	0
laceration	alc	Laceration/cut	Alcohol use	166	0.89873	0.0430809	2.45648	0	0
laceration	sud	Laceration/cut	Substance use	211	0.978752	0.0438959	2.66113	0	0
laceration	adhd	Laceration/cut	Hyperkinetic	228	0.612718	0.0384391	1.84544	0	0
laceration	psychoaff	Laceration/cut	Psychotic	48	0.746889	0.0729569	2.11042	0	0
laceration	personality	Laceration/cut	Personality	26	0.896578	0.0873606	2.4512	0	0
laceration	pain	Laceration/cut	Neck/back	1077	0.359733	0.0186503	1.43295	0	0
laceration	fractures	Laceration/cut	Fractures	646	0.598966	0.024195	1.82024	0	0
laceration	acne	Laceration/cut	Acne	292	-0.015526	0.0332499	0.984594	0.640536	0.64613
laceration	injurymusc	Laceration/cut	Injury musc.	694	0.704511	0.022107	2.02286	0	0
naevusmole	highgpa	Naevus/mole	GPA top 20%	1277	0.126221	0.0210512	1.13453	2.02332e-09	2.4861e-09
naevusmole	university	Naevus/mole	University	5747	0.292503	0.0157564	1.33978	0	0
naevusmole	depressive	Naevus/mole	Depressive	783	0.0858231	0.024473	1.08961	0.000453459	0.00050849
naevusmole	anxiety	Naevus/mole	Anxiety	333	0.238874	0.0361426	1.26982	3.86364e-11	5.04238e-11
naevusmole	phobia	Naevus/mole	Phobia/compulsive	161	0.312386	0.0545983	1.36668	1.0557e-08	1.2903e-08
naevusmole	acutestress	Naevus/mole	Acute stress reaction	697	0.129962	0.0261546	1.13879	6.73021e-07	8.05533e-07
naevusmole	sleep	Naevus/mole	Sleep disturbance	649	0.196714	0.0305453	1.2174	1.19399e-10	1.52382e-10
naevusmole	alc	Naevus/mole	Alcohol use	243	-0.179946	0.0614925	0.835315	0.00343006	0.00379112
naevusmole	sud	Naevus/mole	Substance use	233	-0.196187	0.0669641	0.821858	0.00339247	0.0037676
naevusmole	adhd	Naevus/mole	Hyperkinetic	328	-0.000420619	0.0485333	0.999579	0.993085	0.993085
naevusmole	psychoaff	Naevus/mole	Psychotic	72	-0.0864536	0.085918	0.917178	0.314303	0.327045
naevusmole	personality	Naevus/mole	Personality	49	0.183213	0.0999121	1.20107	0.0666917	0.0716548
naevusmole	pain	Naevus/mole	Neck/back	2203	0.144671	0.0183042	1.15566	2.66454e-15	3.62063e-15
naevusmole	fractures	Naevus/mole	Fractures	1195	0.0421328	0.029735	1.04303	0.1565	0.165075
naevusmole	injurymusc	Naevus/mole	Injury musc.	1299	0.0314611	0.0274577	1.03196	0.251877	0.264471
highgpa	university	GPA top 20%	University	7176	2.5987	0.0224784	13.4462	0	0
anxiety	acutestress	Anxiety	Acute stress reaction	373	1.00632	0.0327937	2.73552	0	0
phobia	acutestress	Phobia/compulsive	Acute stress reaction	135	0.690635	0.0551393	1.99498	0	0
anxiety	sleep	Anxiety	Sleep disturbance	198	1.40125	0.0338667	4.06026	0	0
phobia	sleep	Phobia/compulsive	Sleep disturbance	71	1.22706	0.0532033	3.41119	0	0
phobia	alc	Phobia/compulsive	Alcohol use	21	1.08479	0.0932473	2.95881	0	0
depressive	sud	Depressive	Substance use	198	1.99186	0.040218	7.32918	0	0
anxiety	sud	Anxiety	Substance use	117	2.297	0.0468512	9.94427	0	0
phobia	sud	Phobia/compulsive	Substance use	31	1.78844	0.0747044	5.98014	0	0
acutestress	sud	Acute stress reaction	Substance use	130	1.33637	0.04699	3.8052	0	0
sleep	sud	Sleep disturbance	Substance use	151	1.74987	0.0451638	5.75386	0	0
alc	sud	Alcohol use	Substance use	83	2.34117	0.0558896	10.3934	0	0
depressive	adhd	Depressive	Hyperkinetic	238	1.476	0.0360365	4.3754	0	0
anxiety	adhd	Anxiety	Hyperkinetic	97	1.43285	0.05034	4.19064	0	0
phobia	adhd	Phobia/compulsive	Hyperkinetic	44	1.25804	0.0765131	3.51851	0	0
acutestress	adhd	Acute stress reaction	Hyperkinetic	158	0.916832	0.0444408	2.50135	0	0
sleep	adhd	Sleep disturbance	Hyperkinetic	183	1.39487	0.0416622	4.03447	0	0
alc	adhd	Alcohol use	Hyperkinetic	100	1.45548	0.058833	4.28653	0	0
depressive	psychoaff	Depressive	Psychotic	118	2.46125	0.0553173	11.7194	0	0
anxiety	psychoaff	Anxiety	Psychotic	58	1.93084	0.0666814	6.89531	0	0
phobia	psychoaff	Phobia/compulsive	Psychotic	28	1.70415	0.101658	5.49669	0	0
acutestress	psychoaff	Acute stress reaction	Psychotic	77	1.07615	0.0660099	2.93336	0	0
sleep	psychoaff	Sleep disturbance	Psychotic	77	1.6873	0.0628883	5.40489	0	0
alc	psychoaff	Alcohol use	Psychotic	32	1.78937	0.0973657	5.98569	0	0
depressive	personality	Depressive	Personality	65	2.53176	0.0703643	12.5756	0	0
anxiety	personality	Anxiety	Personality	35	2.1999	0.0792593	9.02411	0	0
phobia	personality	Phobia/compulsive	Personality	16	1.96238	0.116233	7.11624	0	0
acutestress	personality	Acute stress reaction	Personality	36	1.49746	0.0770301	4.47033	0	0
sleep	personality	Sleep disturbance	Personality	45	1.62196	0.0809584	5.063	0	0
alc	personality	Alcohol use	Personality	25	2.06361	0.109295	7.87438	0	0
psychoaff	personality	Psychotic	Personality	10	3.23725	0.0966348	25.4636	0	0
headaches	pain	Headaches	Neck/back	1758	0.770823	0.0153103	2.16154	0	0
headaches	fractures	Headaches	Fractures	412	0.408169	0.024642	1.50406	0	0
abdominalpain	fractures	Abdominal	Fractures	496	0.432714	0.023236	1.54144	0	0
headaches	acne	Headaches	Acne	537	0.193058	0.0263133	1.21295	2.18714e-13	2.93738e-13
abdominalpain	acne	Abdominal	Acne	582	0.108021	0.0252562	1.11407	1.89421e-05	2.19881e-05
headaches	injurymusc	Headaches	Injury musc.	547	0.429521	0.0225403	1.53652	0	0
abdominalpain	injurymusc	Abdominal	Injury musc.	609	0.44426	0.0213023	1.55934	0	0
fractures	injurymusc	Fractures	Injury musc.	725	1.13256	0.0230597	3.10358	0	0
acne	injurymusc	Acne	Injury musc.	327	-0.0261755	0.0350613	0.974164	0.455327	0.469556
headaches	laceration	Headaches	Laceration/cut	512	0.238596	0.0226451	1.26947	0	0
abdominalpain	laceration	Abdominal	Laceration/cut	632	0.282152	0.0211552	1.32598	0	0
asthma	laceration	Asthma	Laceration/cut	329	0.189103	0.0293061	1.20817	1.0989e-10	1.41025e-10
allergicrhinitis	laceration	Allergic rhinitis	Laceration/cut	571	0.0382697	0.0253912	1.03901	0.131759	0.139616
headaches	naevusmole	Headaches	Naevus/mole	1014	0.168148	0.020241	1.18311	0	0
abdominalpain	naevusmole	Abdominal	Naevus/mole	1167	0.175857	0.0190694	1.19227	0	0
acne	naevusmole	Acne	Naevus/mole	625	0.189877	0.0293181	1.2091	9.39195e-11	1.21203e-10
asthma	naevusmole	Asthma	Naevus/mole	749	0.119599	0.0284199	1.12704	2.57318e-05	2.95724e-05
allergicrhinitis	naevusmole	Allergic rhinitis	Naevus/mole	1317	0.203952	0.0232445	1.22624	0	0
laceration	naevusmole	Laceration/cut	Naevus/mole	1786	0.134556	0.0251852	1.14403	9.15972e-08	1.10203e-07

## Sheet: Supplemental Figure 3
var1	var2	var1_name	var2_name	n_concordant	b_est	b_se	or_est	p_value	p_value_fdr_adj
highgpa	highgpa	GPA top 20%	GPA top 20%	4133	1.3218	0.0261827	3.75016	0	0
highgpa	university	GPA top 20%	University	12420	1.4148	0.018644	4.11568	0	0
highgpa	depressive	GPA top 20%	Depressive	676	-0.65899	0.0438287	0.517374	0	0
highgpa	anxiety	GPA top 20%	Anxiety	302	-0.593791	0.0651254	0.55223	0	0
highgpa	phobia	GPA top 20%	Phobia/compulsive	155	-0.424169	0.0913929	0.654313	3.46456e-06	8.73359e-06
highgpa	acutestress	GPA top 20%	Acute stress reaction	600	-0.597588	0.0466201	0.550137	0	0
highgpa	sleep	GPA top 20%	Sleep disturbance	578	-0.571235	0.0474238	0.564828	0	0
highgpa	alc	GPA top 20%	Alcohol use	208	-0.638924	0.0765874	0.52786	0	0
highgpa	sud	GPA top 20%	Substance use	104	-1.52442	0.103	0.217747	0	0
highgpa	adhd	GPA top 20%	Hyperkinetic	165	-1.2948	0.0823232	0.273952	0	0
highgpa	psychoaff	GPA top 20%	Psychotic	66	-0.523955	0.138279	0.592174	0.000151184	0.000316766
highgpa	personality	GPA top 20%	Personality	25	-1.29111	0.21197	0.274966	1.12219e-09	3.72014e-09
highgpa	headaches	GPA top 20%	Headaches	1190	-0.342993	0.0341452	0.709643	0	0
highgpa	pain	GPA top 20%	Neck/back	2228	-0.485691	0.0256828	0.615272	0	0
highgpa	abdominalpain	GPA top 20%	Abdominal	1426	-0.280988	0.0316742	0.755038	0	0
highgpa	fractures	GPA top 20%	Fractures	1262	-0.429982	0.0329541	0.650521	0	0
highgpa	acne	GPA top 20%	Acne	952	0.0370996	0.0393283	1.0378	0.345512	0.411389
highgpa	injurymusc	GPA top 20%	Injury musc.	1572	-0.335234	0.0300984	0.715171	0	0
highgpa	asthma	GPA top 20%	Asthma	1003	-0.140213	0.0377611	0.869173	0.000204681	0.000423358
highgpa	allergicrhinitis	GPA top 20%	Allergic rhinitis	1981	0.0836299	0.0284606	1.08723	0.00329869	0.00586973
highgpa	laceration	GPA top 20%	Laceration/cut	2239	-0.297647	0.0258931	0.742563	0	0
highgpa	naevusmole	GPA top 20%	Naevus/mole	1692	0.218408	0.0312299	1.24409	2.67986e-12	1.11815e-11
university	highgpa	University	GPA top 20%	7176	1.65217	0.0349089	5.2183	0	0
university	university	University	University	32055	1.97986	0.0174338	7.24175	0	0
university	depressive	University	Depressive	2785	-0.700566	0.0284513	0.496304	0	0
university	anxiety	University	Anxiety	1164	-0.62226	0.0430744	0.53673	0	0
university	phobia	University	Phobia/compulsive	540	-0.421504	0.0642087	0.656059	5.21734e-11	1.97281e-10
university	acutestress	University	Acute stress reaction	2339	-0.673367	0.0308136	0.509988	0	0
university	sleep	University	Sleep disturbance	2198	-0.573419	0.0318265	0.563595	0	0
university	alc	University	Alcohol use	664	-0.858464	0.0515028	0.423813	0	0
university	sud	University	Substance use	484	-1.61496	0.0549696	0.198899	0	0
university	adhd	University	Hyperkinetic	657	-1.35812	0.0471868	0.257145	0	0
university	psychoaff	University	Psychotic	237	-0.8592	0.0897958	0.423501	0	0
university	personality	University	Personality	139	-1.07552	0.111409	0.341119	0	0
university	headaches	University	Headaches	3745	-0.372634	0.0250462	0.688917	0	0
university	pain	University	Neck/back	7724	-0.49923	0.0184113	0.606998	0	0
university	abdominalpain	University	Abdominal	4473	-0.297322	0.0235734	0.742804	0	0
university	fractures	University	Fractures	4156	-0.391636	0.023709	0.67595	0	0
university	acne	University	Acne	2493	0.0922258	0.0323712	1.09661	0.00438559	0.00763534
university	injurymusc	University	Injury musc.	4844	-0.343133	0.0223343	0.709544	0	0
university	asthma	University	Asthma	2962	-0.18941	0.0289777	0.827447	6.30118e-11	2.34598e-10
university	allergicrhinitis	University	Allergic rhinitis	5630	0.191067	0.0236848	1.21054	6.66134e-16	3.19217e-15
university	laceration	University	Laceration/cut	6631	-0.351309	0.0195636	0.703766	0	0
university	naevusmole	University	Naevus/mole	4662	0.265022	0.026768	1.30346	0	0
depressive	highgpa	Depressive	GPA top 20%	506	-0.731824	0.0483088	0.481031	0	0
depressive	university	Depressive	University	3381	-0.621464	0.0223096	0.537157	0	0
depressive	depressive	Depressive	Depressive	1189	0.611813	0.0345568	1.84377	0	0
depressive	anxiety	Depressive	Anxiety	443	0.454167	0.0539476	1.57486	0	0
depressive	phobia	Depressive	Phobia/compulsive	190	0.465077	0.0811892	1.59214	1.01433e-08	3.12697e-08
depressive	acutestress	Depressive	Acute stress reaction	839	0.371438	0.0397281	1.44982	0	0
depressive	sleep	Depressive	Sleep disturbance	834	0.498905	0.040028	1.64692	0	0
depressive	alc	Depressive	Alcohol use	312	0.53475	0.0636219	1.70702	0	0
depressive	sud	Depressive	Substance use	509	1.00835	0.0529666	2.74107	0	0
depressive	adhd	Depressive	Hyperkinetic	478	0.667606	0.0522412	1.94957	0	0
depressive	psychoaff	Depressive	Psychotic	142	0.844966	0.0981923	2.3279	0	0
depressive	personality	Depressive	Personality	84	0.700024	0.124875	2.0138	2.0732e-08	6.23248e-08
depressive	headaches	Depressive	Headaches	1030	0.219418	0.0353789	1.24535	5.57709e-10	1.88763e-09
depressive	pain	Depressive	Neck/back	2202	0.242713	0.0257617	1.2747	0	0
depressive	abdominalpain	Depressive	Abdominal	1160	0.190492	0.0334972	1.20984	1.29439e-08	3.94016e-08
depressive	fractures	Depressive	Fractures	1082	0.145555	0.0344531	1.15668	2.39237e-05	5.54022e-05
depressive	acne	Depressive	Acne	488	0.0601321	0.0496444	1.06198	0.225797	0.284598
depressive	injurymusc	Depressive	Injury musc.	1251	0.172513	0.0323731	1.18829	9.88055e-08	2.81305e-07
depressive	asthma	Depressive	Asthma	667	0.0622097	0.0428153	1.06419	0.14623	0.196053
depressive	allergicrhinitis	Depressive	Allergic rhinitis	988	-0.070222	0.035491	0.932187	0.0478625	0.0699862
depressive	laceration	Depressive	Laceration/cut	1711	0.185271	0.0283809	1.20354	6.66553e-11	2.46269e-10
depressive	naevusmole	Depressive	Naevus/mole	796	-0.0874796	0.0391999	0.916238	0.0256397	0.0401606
anxiety	highgpa	Anxiety	GPA top 20%	226	-0.45263	0.0715784	0.635954	2.5562e-10	9.09707e-10
anxiety	university	Anxiety	University	1364	-0.438079	0.0343788	0.645275	0	0
anxiety	depressive	Anxiety	Depressive	441	0.536574	0.052744	1.71014	0	0
anxiety	anxiety	Anxiety	Anxiety	186	0.540242	0.0783844	1.71642	5.49316e-12	2.21558e-11
anxiety	phobia	Anxiety	Phobia/compulsive	89	0.672049	0.112233	1.95825	2.12441e-09	6.85476e-09
anxiety	acutestress	Anxiety	Acute stress reaction	334	0.409076	0.0595065	1.50543	6.22147e-12	2.46819e-11
anxiety	sleep	Anxiety	Sleep disturbance	312	0.451202	0.0612213	1.5702	1.7053e-13	7.36934e-13
anxiety	alc	Anxiety	Alcohol use	115	0.475153	0.0980686	1.60826	1.26539e-06	3.32852e-06
anxiety	sud	Anxiety	Substance use	238	1.15278	0.0713622	3.16699	0	0
anxiety	adhd	Anxiety	Hyperkinetic	213	0.81723	0.074068	2.26422	0	0
anxiety	psychoaff	Anxiety	Psychotic	57	0.817387	0.141148	2.26458	6.99787e-09	2.19933e-08
anxiety	personality	Anxiety	Personality	31	0.604391	0.188677	1.83014	0.00135858	0.00250021
anxiety	headaches	Anxiety	Headaches	377	0.184705	0.055555	1.20286	0.00088509	0.00168655
anxiety	pain	Anxiety	Neck/back	790	0.174037	0.0406945	1.1901	1.89705e-05	4.4356e-05
anxiety	abdominalpain	Anxiety	Abdominal	410	0.116944	0.0534226	1.12406	0.0285945	0.0443582
anxiety	fractures	Anxiety	Fractures	414	0.170537	0.053287	1.18594	0.00137265	0.00251653
anxiety	acne	Anxiety	Acne	181	0.0633121	0.0783313	1.06536	0.418941	0.482779
anxiety	injurymusc	Anxiety	Injury musc.	445	0.110211	0.05159	1.11651	0.0326566	0.0501772
anxiety	asthma	Anxiety	Asthma	264	0.130668	0.0653395	1.13959	0.0455177	0.0669623
anxiety	allergicrhinitis	Anxiety	Allergic rhinitis	413	0.0752172	0.0532097	1.07812	0.15748	0.207684
anxiety	laceration	Anxiety	Laceration/cut	685	0.268443	0.0431897	1.30793	5.11772e-10	1.75672e-09
anxiety	naevusmole	Anxiety	Naevus/mole	330	0.0448899	0.0588535	1.04591	0.445619	0.509881
phobia	highgpa	Phobia/compulsive	GPA top 20%	94	-0.452569	0.109893	0.635992	3.81739e-05	8.67426e-05
phobia	university	Phobia/compulsive	University	529	-0.41861	0.0542614	0.657961	1.22125e-14	5.52414e-14
phobia	depressive	Phobia/compulsive	Depressive	175	0.552501	0.0817751	1.73759	1.41518e-11	5.47957e-11
phobia	anxiety	Phobia/compulsive	Anxiety	82	0.664819	0.115605	1.94414	8.88325e-09	2.75609e-08
phobia	phobia	Phobia/compulsive	Phobia/compulsive	33	0.588194	0.17875	1.80073	0.000999778	0.00188285
phobia	acutestress	Phobia/compulsive	Acute stress reaction	114	0.259856	0.098784	1.29674	0.00852462	0.014376
phobia	sleep	Phobia/compulsive	Sleep disturbance	128	0.49533	0.0936263	1.64104	1.21983e-07	3.41271e-07
phobia	alc	Phobia/compulsive	Alcohol use	45	0.429364	0.153269	1.53628	0.00508847	0.00879579
phobia	sud	Phobia/compulsive	Substance use	87	1.00667	0.112724	2.73646	0	0
phobia	adhd	Phobia/compulsive	Hyperkinetic	82	0.709028	0.115971	2.03202	9.72524e-10	3.24622e-09
phobia	psychoaff	Phobia/compulsive	Psychotic	17	0.511049	0.247812	1.66704	0.0391846	0.0591801
phobia	personality	Phobia/compulsive	Personality	11	0.487454	0.30723	1.62817	0.112601	0.156158
phobia	headaches	Phobia/compulsive	Headaches	144	0.131875	0.0881977	1.14097	0.134856	0.18283
phobia	pain	Phobia/compulsive	Neck/back	340	0.285011	0.0617046	1.32978	3.85658e-06	9.67143e-06
phobia	abdominalpain	Phobia/compulsive	Abdominal	150	0.0202526	0.0864958	1.02046	0.814872	0.842731
phobia	fractures	Phobia/compulsive	Fractures	160	0.125554	0.0841901	1.13378	0.135878	0.183701
phobia	acne	Phobia/compulsive	Acne	75	0.0657213	0.120197	1.06793	0.584529	0.634331
phobia	injurymusc	Phobia/compulsive	Injury musc.	182	0.128186	0.0796209	1.13676	0.107409	0.150248
phobia	asthma	Phobia/compulsive	Asthma	79	-0.182994	0.116262	0.832773	0.115491	0.159253
phobia	allergicrhinitis	Phobia/compulsive	Allergic rhinitis	161	0.0506954	0.0838345	1.052	0.545373	0.601277
phobia	laceration	Phobia/compulsive	Laceration/cut	239	0.0894752	0.0709317	1.0936	0.207154	0.263849
phobia	naevusmole	Phobia/compulsive	Naevus/mole	141	0.137774	0.0890108	1.14772	0.121661	0.165958
acutestress	highgpa	Acute stress reaction	GPA top 20%	433	-0.653882	0.052222	0.520023	0	0
acutestress	university	Acute stress reaction	University	2990	-0.559589	0.0238918	0.571444	0	0
acutestress	depressive	Acute stress reaction	Depressive	894	0.429231	0.0387533	1.53608	0	0
acutestress	anxiety	Acute stress reaction	Anxiety	373	0.435708	0.0581715	1.54606	6.88338e-14	3.02869e-13
acutestress	phobia	Acute stress reaction	Phobia/compulsive	135	0.256909	0.0938019	1.29293	0.00616549	0.0105445
acutestress	acutestress	Acute stress reaction	Acute stress reaction	756	0.441581	0.0418604	1.55516	0	0
acutestress	sleep	Acute stress reaction	Sleep disturbance	625	0.340025	0.0451231	1.40498	4.86278e-14	2.15925e-13
acutestress	alc	Acute stress reaction	Alcohol use	243	0.471935	0.0708735	1.60309	2.76017e-11	1.05191e-10
acutestress	sud	Acute stress reaction	Substance use	346	0.719696	0.061178	2.05381	0	0
acutestress	adhd	Acute stress reaction	Hyperkinetic	338	0.517822	0.0603394	1.67837	0	0
acutestress	psychoaff	Acute stress reaction	Psychotic	83	0.353588	0.120902	1.42417	0.00344916	0.00611499
acutestress	personality	Acute stress reaction	Personality	54	0.354893	0.149239	1.42603	0.0174056	0.0279877
acutestress	headaches	Acute stress reaction	Headaches	824	0.181736	0.0390645	1.1993	3.28406e-06	8.32191e-06
acutestress	pain	Acute stress reaction	Neck/back	1835	0.239726	0.0279953	1.2709	0	0
acutestress	abdominalpain	Acute stress reaction	Abdominal	963	0.195365	0.03647	1.21576	8.4674e-08	2.43942e-07
acutestress	fractures	Acute stress reaction	Fractures	890	0.151491	0.0376599	1.16357	5.75603e-05	0.000126633
acutestress	acne	Acute stress reaction	Acne	373	0.014711	0.0560206	1.01482	0.792859	0.825256
acutestress	injurymusc	Acute stress reaction	Injury musc.	1019	0.168035	0.0355079	1.18298	2.2194e-06	5.71379e-06
acutestress	asthma	Acute stress reaction	Asthma	537	0.0344994	0.0472513	1.0351	0.465313	0.528666
acutestress	allergicrhinitis	Acute stress reaction	Allergic rhinitis	826	-0.0541857	0.0385803	0.947256	0.160173	0.210603
acutestress	laceration	Acute stress reaction	Laceration/cut	1341	0.128261	0.0315403	1.13685	4.77071e-05	0.000106899
acutestress	naevusmole	Acute stress reaction	Naevus/mole	692	-0.0412655	0.0419397	0.959574	0.325152	0.393048
sleep	highgpa	Sleep disturbance	GPA top 20%	329	-0.385277	0.0598888	0.680263	1.24949e-10	4.54702e-10
sleep	university	Sleep disturbance	University	1841	-0.40901	0.0299398	0.664307	0	0
sleep	depressive	Sleep disturbance	Depressive	500	0.364463	0.0493392	1.43974	1.50324e-13	6.55468e-13
sleep	anxiety	Sleep disturbance	Anxiety	198	0.306462	0.0757773	1.35861	5.24914e-05	0.000116541
sleep	phobia	Sleep disturbance	Phobia/compulsive	71	0.117719	0.123868	1.12493	0.34193	0.410655
sleep	acutestress	Sleep disturbance	Acute stress reaction	423	0.372275	0.053246	1.45103	2.71738e-12	1.12411e-11
sleep	sleep	Sleep disturbance	Sleep disturbance	417	0.473415	0.0535953	1.60547	0	0
sleep	alc	Sleep disturbance	Alcohol use	143	0.394551	0.0885712	1.48372	8.40403e-06	2.04399e-05
sleep	sud	Sleep disturbance	Substance use	243	0.855415	0.0702091	2.35235	0	0
sleep	adhd	Sleep disturbance	Hyperkinetic	247	0.642087	0.0689276	1.90044	0	0
sleep	psychoaff	Sleep disturbance	Psychotic	54	0.462227	0.144146	1.58761	0.00134284	0.00248066
sleep	personality	Sleep disturbance	Personality	51	0.872901	0.15162	2.39384	8.55395e-09	2.67104e-08
sleep	headaches	Sleep disturbance	Headaches	521	0.224101	0.0478149	1.2512	2.77433e-06	7.10464e-06
sleep	pain	Sleep disturbance	Neck/back	1062	0.19106	0.0354411	1.21053	7.00948e-08	2.04373e-07
sleep	abdominalpain	Sleep disturbance	Abdominal	585	0.195054	0.0453678	1.21538	1.71272e-05	4.04368e-05
sleep	fractures	Sleep disturbance	Fractures	558	0.177086	0.0463316	1.19373	0.000132297	0.000280841
sleep	acne	Sleep disturbance	Acne	237	0.0147467	0.0688542	1.01486	0.830412	0.85386
sleep	injurymusc	Sleep disturbance	Injury musc.	599	0.111558	0.0448581	1.11802	0.0128862	0.0215066
sleep	asthma	Sleep disturbance	Asthma	277	-0.144883	0.0633879	0.865123	0.0222739	0.0353461
sleep	allergicrhinitis	Sleep disturbance	Allergic rhinitis	497	-0.0507438	0.0484772	0.950522	0.295212	0.363568
sleep	laceration	Sleep disturbance	Laceration/cut	825	0.129922	0.0391855	1.13874	0.000914575	0.0017359
sleep	naevusmole	Sleep disturbance	Naevus/mole	453	0.0811498	0.0507467	1.08453	0.109795	0.152703
alc	highgpa	Alcohol use	GPA top 20%	61	-0.955933	0.132959	0.384453	6.4948e-13	2.75744e-12
alc	university	Alcohol use	University	346	-0.735814	0.0630531	0.479115	0	0
alc	depressive	Alcohol use	Depressive	135	0.393781	0.0919395	1.48258	1.84355e-05	4.33144e-05
alc	anxiety	Alcohol use	Anxiety	45	0.14371	0.153246	1.15455	0.348359	0.41325
alc	phobia	Alcohol use	Phobia/compulsive	21	0.184709	0.222236	1.20287	0.405895	0.469983
alc	acutestress	Alcohol use	Acute stress reaction	98	0.21324	0.106185	1.23768	0.0446225	0.0658455
alc	sleep	Alcohol use	Sleep disturbance	121	0.515906	0.0963755	1.67516	8.64697e-08	2.47641e-07
alc	alc	Alcohol use	Alcohol use	55	0.563032	0.139848	1.75599	5.67237e-05	0.000125362
alc	sud	Alcohol use	Substance use	91	1.0572	0.111024	2.8783	0	0
alc	adhd	Alcohol use	Hyperkinetic	97	0.676722	0.108152	1.96742	3.92093e-10	1.36527e-09
alc	psychoaff	Alcohol use	Psychotic	25	1.01969	0.207161	2.77234	8.55721e-07	2.28823e-06
alc	personality	Alcohol use	Personality	14	0.800122	0.274399	2.22581	0.00354653	0.00621928
alc	headaches	Alcohol use	Headaches	143	0.110123	0.088751	1.11642	0.214676	0.271287
alc	pain	Alcohol use	Neck/back	317	0.241908	0.0637864	1.27368	0.00014916	0.000313885
alc	abdominalpain	Alcohol use	Abdominal	181	0.23116	0.0800509	1.26006	0.00388114	0.00678149
alc	fractures	Alcohol use	Fractures	206	0.379492	0.0759411	1.46154	5.81725e-07	1.56419e-06
alc	acne	Alcohol use	Acne	81	0.0178638	0.116056	1.01802	0.877669	0.89242
alc	injurymusc	Alcohol use	Injury musc.	202	0.205845	0.0764874	1.22856	0.00711886	0.0120896
alc	asthma	Alcohol use	Asthma	88	-0.0796002	0.11084	0.923486	0.472661	0.534505
alc	allergicrhinitis	Alcohol use	Allergic rhinitis	119	-0.260768	0.09614	0.770459	0.00668016	0.0113845
alc	laceration	Alcohol use	Laceration/cut	289	0.281172	0.0661807	1.32468	2.1515e-05	5.00638e-05
alc	naevusmole	Alcohol use	Naevus/mole	102	-0.135094	0.103273	0.873633	0.190831	0.2463
sud	highgpa	Substance use	GPA top 20%	11	-2.12792	0.305098	0.119085	3.06866e-12	1.25867e-11
sud	university	Substance use	University	93	-1.98649	0.109665	0.137176	0	0
sud	depressive	Substance use	Depressive	198	1.21387	0.0811285	3.3665	0	0
sud	anxiety	Substance use	Anxiety	117	1.53374	0.10104	4.63549	0	0
sud	phobia	Substance use	Phobia/compulsive	31	0.96761	0.185221	2.63165	1.7501e-07	4.86809e-07
sud	acutestress	Substance use	Acute stress reaction	130	0.87682	0.0958355	2.40325	0	0
sud	sleep	Substance use	Sleep disturbance	151	1.1647	0.089843	3.20497	0	0
sud	alc	Substance use	Alcohol use	83	1.54221	0.117497	4.67489	0	0
sud	sud	Substance use	Substance use	262	2.87225	0.0758038	17.6768	0	0
sud	adhd	Substance use	Hyperkinetic	148	1.86283	0.0930087	6.44194	0	0
sud	psychoaff	Substance use	Psychotic	33	1.63494	0.182961	5.12915	0	0
sud	personality	Substance use	Personality	20	1.51626	0.232513	4.55518	6.97413e-11	2.55718e-10
sud	headaches	Substance use	Headaches	114	0.355213	0.100116	1.42648	0.000388142	0.000791975
sud	pain	Substance use	Neck/back	255	0.462395	0.0728178	1.58787	2.15277e-10	7.71807e-10
sud	abdominalpain	Substance use	Abdominal	118	0.241466	0.0985181	1.27311	0.0142468	0.0236145
sud	fractures	Substance use	Fractures	177	0.746919	0.0835751	2.11049	0	0
sud	acne	Substance use	Acne	49	0.101095	0.148394	1.10638	0.495705	0.554091
sud	injurymusc	Substance use	Injury musc.	146	0.377857	0.090246	1.45915	2.82714e-05	6.51589e-05
sud	asthma	Substance use	Asthma	59	-0.0182066	0.134882	0.981958	0.892626	0.903831
sud	allergicrhinitis	Substance use	Allergic rhinitis	84	-0.166616	0.114437	0.846524	0.145404	0.195487
sud	laceration	Substance use	Laceration/cut	239	0.63912	0.0747587	1.89481	0	0
sud	naevusmole	Substance use	Naevus/mole	58	-0.331913	0.135723	0.71755	0.0144648	0.0238128
adhd	highgpa	Hyperkinetic	GPA top 20%	54	-1.32577	0.139689	0.2656	0	0
adhd	university	Hyperkinetic	University	321	-1.20015	0.062221	0.30115	0	0
adhd	depressive	Hyperkinetic	Depressive	238	0.722948	0.0710906	2.0605	0	0
adhd	anxiety	Hyperkinetic	Anxiety	97	0.663433	0.106854	1.94145	5.33987e-10	1.82007e-09
adhd	phobia	Hyperkinetic	Phobia/compulsive	44	0.63959	0.156237	1.8957	4.24529e-05	9.55683e-05
adhd	acutestress	Hyperkinetic	Acute stress reaction	158	0.424801	0.0848588	1.52929	5.5582e-07	1.50289e-06
adhd	sleep	Hyperkinetic	Sleep disturbance	183	0.642061	0.0793927	1.90039	6.66134e-16	3.19217e-15
adhd	alc	Hyperkinetic	Alcohol use	100	0.833237	0.105954	2.30075	3.77476e-15	1.77377e-14
adhd	sud	Hyperkinetic	Substance use	168	1.40535	0.0845926	4.07695	0	0
adhd	adhd	Hyperkinetic	Hyperkinetic	206	1.10675	0.0776226	3.0245	0	0
adhd	psychoaff	Hyperkinetic	Psychotic	23	0.627909	0.215267	1.87369	0.00353546	0.00621928
adhd	personality	Hyperkinetic	Personality	24	1.07008	0.21357	2.9156	5.43098e-07	1.47674e-06
adhd	headaches	Hyperkinetic	Headaches	215	0.180109	0.073128	1.19735	0.0137806	0.0229204
adhd	pain	Hyperkinetic	Neck/back	453	0.284857	0.0538416	1.32957	1.21891e-07	3.41271e-07
adhd	abdominalpain	Hyperkinetic	Abdominal	242	0.167432	0.0694051	1.18227	0.0158482	0.0258267
adhd	fractures	Hyperkinetic	Fractures	264	0.258296	0.0669927	1.29472	0.000115455	0.000247258
adhd	acne	Hyperkinetic	Acne	111	-0.0657738	0.0994583	0.936343	0.508407	0.565676
adhd	injurymusc	Hyperkinetic	Injury musc.	238	-0.0188457	0.0698615	0.981331	0.787347	0.823058
adhd	asthma	Hyperkinetic	Asthma	133	-0.017677	0.0909157	0.982478	0.845837	0.867341
adhd	allergicrhinitis	Hyperkinetic	Allergic rhinitis	192	-0.109618	0.0765879	0.896176	0.152352	0.202578
adhd	laceration	Hyperkinetic	Laceration/cut	394	0.227653	0.0568086	1.25565	6.14001e-05	0.000133863
adhd	naevusmole	Hyperkinetic	Naevus/mole	137	-0.167236	0.089319	0.846	0.0611581	0.0880968
psychoaff	highgpa	Psychotic	GPA top 20%	30	-0.850778	0.190366	0.427083	7.85229e-06	1.91945e-05
psychoaff	university	Psychotic	University	210	-0.869404	0.0807317	0.419201	0	0
psychoaff	depressive	Psychotic	Depressive	118	0.781751	0.101106	2.1853	1.06581e-14	4.9129e-14
psychoaff	anxiety	Psychotic	Anxiety	58	0.934913	0.13828	2.54699	1.37019e-11	5.34817e-11
psychoaff	phobia	Psychotic	Phobia/compulsive	28	1.07793	0.195127	2.93859	3.30881e-08	9.82494e-08
psychoaff	acutestress	Psychotic	Acute stress reaction	77	0.479364	0.121328	1.61505	7.78351e-05	0.00016818
psychoaff	sleep	Psychotic	Sleep disturbance	77	0.612242	0.120985	1.84456	4.18224e-07	1.14362e-06
psychoaff	alc	Psychotic	Alcohol use	32	0.806616	0.182272	2.24031	9.62948e-06	2.31874e-05
psychoaff	sud	Psychotic	Substance use	80	1.64065	0.120157	5.15854	0	0
psychoaff	adhd	Psychotic	Hyperkinetic	47	0.927581	0.152708	2.52839	1.24591e-09	4.04712e-09
psychoaff	psychoaff	Psychotic	Psychotic	22	1.39717	0.221252	4.04373	2.70441e-10	9.48502e-10
psychoaff	personality	Psychotic	Personality	12	1.20325	0.296326	3.33092	4.8957e-05	0.000109194
psychoaff	headaches	Psychotic	Headaches	90	0.36765	0.112347	1.44434	0.0010662	0.00200015
psychoaff	pain	Psychotic	Neck/back	180	0.295702	0.0846753	1.34407	0.000479079	0.000961358
psychoaff	abdominalpain	Psychotic	Abdominal	80	0.0720824	0.118167	1.07474	0.541857	0.598765
psychoaff	fractures	Psychotic	Fractures	81	0.138256	0.117656	1.14827	0.239963	0.300108
psychoaff	acne	Psychotic	Acne	37	0.141641	0.170356	1.15216	0.405726	0.469983
psychoaff	injurymusc	Psychotic	Injury musc.	84	0.0475534	0.115834	1.0487	0.681418	0.728049
psychoaff	asthma	Psychotic	Asthma	52	0.102934	0.143993	1.10842	0.474698	0.535417
psychoaff	allergicrhinitis	Psychotic	Allergic rhinitis	80	0.0304909	0.118196	1.03096	0.79643	0.827194
psychoaff	laceration	Psychotic	Laceration/cut	119	0.0956628	0.0997875	1.10039	0.337727	0.406617
psychoaff	naevusmole	Psychotic	Naevus/mole	70	0.0801892	0.125503	1.08349	0.52286	0.580422
personality	highgpa	Personality	GPA top 20%	15	-1.0708	0.266786	0.342735	5.97758e-05	0.000130912
personality	university	Personality	University	100	-1.10788	0.113284	0.330259	0	0
personality	depressive	Personality	Depressive	65	0.73577	0.134978	2.08709	5.00779e-08	1.47791e-07
personality	anxiety	Personality	Anxiety	35	0.987826	0.17733	2.68539	2.53924e-08	7.58637e-08
personality	phobia	Personality	Phobia/compulsive	16	1.05681	0.256309	2.87717	3.73666e-05	8.53086e-05
personality	acutestress	Personality	Acute stress reaction	36	0.25779	0.17473	1.29407	0.140115	0.188902
personality	sleep	Personality	Sleep disturbance	45	0.628249	0.157656	1.87433	6.75021e-05	0.000146507
personality	alc	Personality	Alcohol use	25	1.09962	0.207101	3.00301	1.09894e-07	3.11044e-07
personality	sud	Personality	Substance use	41	1.47819	0.164929	4.385	0	0
personality	adhd	Personality	Hyperkinetic	32	1.05787	0.185561	2.88024	1.19146e-08	3.6498e-08
personality	psychoaff	Personality	Psychotic	10	1.1459	0.32305	3.14528	0.000389442	0.000791975
personality	personality	Personality	Personality	10	1.58461	0.324493	4.8774	1.04301e-06	2.77372e-06
personality	headaches	Personality	Headaches	44	0.1629	0.158584	1.17692	0.304317	0.372884
personality	pain	Personality	Neck/back	110	0.362795	0.108759	1.43734	0.000850675	0.00164436
personality	abdominalpain	Personality	Abdominal	66	0.46247	0.132875	1.58799	0.000500521	0.000988784
personality	fractures	Personality	Fractures	51	0.213507	0.148615	1.23801	0.150819	0.201093
personality	acne	Personality	Acne	24	0.213764	0.211826	1.23833	0.312904	0.382439
personality	injurymusc	Personality	Injury musc.	44	-0.0869151	0.158743	0.916755	0.584021	0.634331
personality	asthma	Personality	Asthma	33	0.186788	0.180912	1.20537	0.301848	0.370798
personality	allergicrhinitis	Personality	Allergic rhinitis	44	-0.0420393	0.158521	0.958832	0.790858	0.824947
personality	laceration	Personality	Laceration/cut	80	0.249788	0.123094	1.28375	0.0424329	0.0628059
personality	naevusmole	Personality	Naevus/mole	27	-0.36153	0.198379	0.69661	0.0683919	0.0979339
headaches	highgpa	Headaches	GPA top 20%	1307	-0.306696	0.032324	0.735874	0	0
headaches	university	Headaches	University	5980	-0.352725	0.0178952	0.70277	0	0
headaches	depressive	Headaches	Depressive	1254	0.144208	0.0331411	1.15512	1.35313e-05	3.21256e-05
headaches	anxiety	Headaches	Anxiety	512	0.123648	0.0505531	1.13162	0.0144489	0.0238128
headaches	phobia	Headaches	Phobia/compulsive	223	0.108009	0.075841	1.11406	0.154402	0.204181
headaches	acutestress	Headaches	Acute stress reaction	1087	0.183366	0.0355547	1.20125	2.50556e-07	6.92965e-07
headaches	sleep	Headaches	Sleep disturbance	1044	0.229636	0.0363343	1.25814	2.6144e-10	9.23627e-10
headaches	alc	Headaches	Alcohol use	401	0.169782	0.0573828	1.18505	0.00308872	0.00553682
headaches	sud	Headaches	Substance use	438	0.178378	0.0548936	1.19528	0.00115601	0.00214371
headaches	adhd	Headaches	Hyperkinetic	590	0.126711	0.0476747	1.13509	0.00786485	0.0133098
headaches	psychoaff	Headaches	Psychotic	132	0.239264	0.0996867	1.27031	0.0163879	0.0266165
headaches	personality	Headaches	Personality	93	0.298071	0.119529	1.34726	0.0126416	0.0211713
headaches	headaches	Headaches	Headaches	1613	0.130337	0.0294323	1.13921	9.4945e-06	2.29767e-05
headaches	pain	Headaches	Neck/back	3396	0.185174	0.021496	1.20343	0	0
headaches	abdominalpain	Headaches	Abdominal	1753	0.0582815	0.0281646	1.06001	0.0385166	0.0588076
headaches	fractures	Headaches	Fractures	1737	0.0617844	0.0283326	1.06373	0.0292071	0.0451637
headaches	acne	Headaches	Acne	936	0.092543	0.0381078	1.09696	0.0151635	0.0247943
headaches	injurymusc	Headaches	Injury musc.	2106	0.147263	0.0262272	1.15866	1.96686e-08	5.94976e-08
headaches	asthma	Headaches	Asthma	1136	0.0705129	0.034419	1.07306	0.0404953	0.060493
headaches	allergicrhinitis	Headaches	Allergic rhinitis	1760	0.00984799	0.0279922	1.0099	0.724979	0.767812
headaches	laceration	Headaches	Laceration/cut	2683	0.0549356	0.0234921	1.05647	0.0193626	0.0309291
headaches	naevusmole	Headaches	Naevus/mole	1377	0.00498618	0.031235	1.005	0.873169	0.889713
pain	highgpa	Neck/back	GPA top 20%	1150	-0.525722	0.0338303	0.591129	0	0
pain	university	Neck/back	University	6038	-0.57613	0.0176021	0.56207	0	0
pain	depressive	Neck/back	Depressive	1475	0.215838	0.0313814	1.2409	6.0747e-12	2.42988e-11
pain	anxiety	Neck/back	Anxiety	616	0.226602	0.0474542	1.25433	1.79543e-06	4.647e-06
pain	phobia	Neck/back	Phobia/compulsive	240	0.086603	0.0738836	1.09046	0.241135	0.300797
pain	acutestress	Neck/back	Acute stress reaction	1312	0.298159	0.0334306	1.34738	0	0
pain	sleep	Neck/back	Sleep disturbance	1182	0.27367	0.0348724	1.31478	4.21885e-15	1.96339e-14
pain	alc	Neck/back	Alcohol use	444	0.251076	0.0554387	1.28541	5.92938e-06	1.46419e-05
pain	sud	Neck/back	Substance use	569	0.447434	0.0504764	1.56429	0	0
pain	adhd	Neck/back	Hyperkinetic	689	0.342235	0.0452807	1.40809	4.08562e-14	1.83096e-13
pain	psychoaff	Neck/back	Psychotic	156	0.323297	0.0943713	1.38168	0.000613002	0.00120607
pain	personality	Neck/back	Personality	108	0.376595	0.113967	1.45731	0.000951753	0.00179941
pain	headaches	Neck/back	Headaches	1758	0.168789	0.0285647	1.18387	3.44195e-09	1.09599e-08
pain	pain	Neck/back	Neck/back	3810	0.244738	0.0207082	1.27729	0	0
pain	abdominalpain	Neck/back	Abdominal	1903	0.0850746	0.0273455	1.0888	0.00186394	0.00337883
pain	fractures	Neck/back	Fractures	1945	0.148051	0.0272469	1.15957	5.52044e-08	1.61933e-07
pain	acne	Neck/back	Acne	920	0.0495019	0.0382935	1.05075	0.196116	0.252448
pain	injurymusc	Neck/back	Injury musc.	2317	0.215933	0.0253963	1.24102	0	0
pain	asthma	Neck/back	Asthma	1248	0.120195	0.0332915	1.12772	0.000305739	0.000627024
pain	allergicrhinitis	Neck/back	Allergic rhinitis	1854	-0.0125739	0.0274354	0.987505	0.646731	0.697144
pain	laceration	Neck/back	Laceration/cut	2930	0.111166	0.0227785	1.11758	1.05908e-06	2.80107e-06
pain	naevusmole	Neck/back	Naevus/mole	1424	-0.0674891	0.0308111	0.934738	0.0284941	0.0443446
abdominalpain	highgpa	Abdominal	GPA top 20%	1531	-0.354939	0.0303451	0.701216	0	0
abdominalpain	university	Abdominal	University	6875	-0.394481	0.0168993	0.67403	0	0
abdominalpain	depressive	Abdominal	Depressive	1510	0.186263	0.0311604	1.20474	2.26536e-09	7.26117e-09
abdominalpain	anxiety	Abdominal	Anxiety	610	0.14636	0.0476623	1.15761	0.00213509	0.00385591
abdominalpain	phobia	Abdominal	Phobia/compulsive	270	0.139862	0.071115	1.15012	0.0492173	0.0717505
abdominalpain	acutestress	Abdominal	Acute stress reaction	1311	0.227059	0.0334527	1.2549	1.14115e-11	4.49039e-11
abdominalpain	sleep	Abdominal	Sleep disturbance	1220	0.221336	0.0345528	1.24774	1.49657e-10	5.40554e-10
abdominalpain	alc	Abdominal	Alcohol use	481	0.162154	0.0541096	1.17604	0.00272863	0.00490951
abdominalpain	sud	Abdominal	Substance use	614	0.415093	0.0494986	1.51451	0	0
abdominalpain	adhd	Abdominal	Hyperkinetic	822	0.307342	0.0430421	1.35981	9.29923e-13	3.91376e-12
abdominalpain	psychoaff	Abdominal	Psychotic	140	0.106962	0.0979316	1.11289	0.27474	0.33922
abdominalpain	personality	Abdominal	Personality	119	0.424376	0.111094	1.52864	0.000133467	0.000282087
abdominalpain	headaches	Abdominal	Headaches	1890	0.0973776	0.0278915	1.10228	0.000480679	0.000961358
abdominalpain	pain	Abdominal	Neck/back	4007	0.17571	0.0203237	1.19209	0	0
abdominalpain	abdominalpain	Abdominal	Abdominal	2177	0.109118	0.0261891	1.11529	3.09265e-05	7.09404e-05
abdominalpain	fractures	Abdominal	Fractures	2138	0.0924589	0.0264171	1.09687	0.000465312	0.000938379
abdominalpain	acne	Abdominal	Acne	1103	0.0409348	0.0360251	1.04178	0.255837	0.318316
abdominalpain	injurymusc	Abdominal	Injury musc.	2486	0.118997	0.0247976	1.12637	1.5967e-06	4.17733e-06
abdominalpain	asthma	Abdominal	Asthma	1358	0.0633114	0.0323861	1.06536	0.0505957	0.0735385
abdominalpain	allergicrhinitis	Abdominal	Allergic rhinitis	2080	-0.00991275	0.0263826	0.990136	0.707117	0.752186
abdominalpain	laceration	Abdominal	Laceration/cut	3437	0.150431	0.0216719	1.16234	3.88445e-12	1.57989e-11
abdominalpain	naevusmole	Abdominal	Naevus/mole	1603	-0.0237772	0.029579	0.976503	0.421482	0.484554
fractures	highgpa	Fractures	GPA top 20%	365	-0.186561	0.0573768	0.829808	0.00114794	0.00213693
fractures	university	Fractures	University	1403	-0.461368	0.0332057	0.630421	0	0
fractures	depressive	Fractures	Depressive	339	0.135461	0.0583874	1.14506	0.0203392	0.0323822
fractures	anxiety	Fractures	Anxiety	127	0.0207669	0.0926736	1.02098	0.82269	0.849002
fractures	phobia	Fractures	Phobia/compulsive	61	0.0936733	0.132953	1.0982	0.481083	0.538992
fractures	acutestress	Fractures	Acute stress reaction	305	0.204426	0.0614483	1.22682	0.000878482	0.00168057
fractures	sleep	Fractures	Sleep disturbance	252	0.056356	0.0667555	1.05797	0.39855	0.465937
fractures	alc	Fractures	Alcohol use	119	0.174079	0.0962874	1.19015	0.0706198	0.100826
fractures	sud	Fractures	Substance use	166	0.487159	0.0827271	1.62769	3.89139e-09	1.231e-08
fractures	adhd	Fractures	Hyperkinetic	221	0.347522	0.0725206	1.41555	1.65096e-06	4.29606e-06
fractures	psychoaff	Fractures	Psychotic	39	0.298346	0.167073	1.34763	0.0741444	0.105237
fractures	personality	Fractures	Personality	35	0.598035	0.178563	1.81854	0.000810595	0.00157561
fractures	headaches	Fractures	Headaches	412	-0.00385621	0.0530194	0.996151	0.942019	0.945928
fractures	pain	Fractures	Neck/back	917	0.125763	0.0377772	1.13401	0.000871353	0.00167355
fractures	abdominalpain	Fractures	Abdominal	496	0.0582704	0.0488367	1.06	0.232804	0.291909
fractures	fractures	Fractures	Fractures	594	0.276097	0.0454402	1.31798	1.23174e-09	4.02813e-09
fractures	acne	Fractures	Acne	241	-0.0676737	0.0684309	0.934565	0.322695	0.391439
fractures	injurymusc	Fractures	Injury musc.	654	0.233563	0.0435747	1.26309	8.31897e-08	2.41101e-07
fractures	asthma	Fractures	Asthma	279	-0.0957537	0.0633943	0.908688	0.130929	0.178005
fractures	allergicrhinitis	Fractures	Allergic rhinitis	439	-0.116851	0.0513348	0.889717	0.0228306	0.0361111
fractures	laceration	Fractures	Laceration/cut	844	0.177937	0.0391661	1.19475	5.54215e-06	1.37559e-05
fractures	naevusmole	Fractures	Naevus/mole	363	-0.032971	0.0560407	0.967567	0.556304	0.611934
acne	highgpa	Acne	GPA top 20%	719	0.167962	0.0429169	1.18289	9.09067e-05	0.00019555
acne	university	Acne	University	2944	0.258681	0.0265203	1.29522	0	0
acne	depressive	Acne	Depressive	426	0.0435362	0.0522794	1.0445	0.40498	0.469983
acne	anxiety	Acne	Anxiety	148	-0.149705	0.0859739	0.860962	0.0816328	0.115527
acne	phobia	Acne	Phobia/compulsive	74	-0.0216014	0.121298	0.97863	0.858657	0.878625
acne	acutestress	Acne	Acute stress reaction	321	-0.0849347	0.0594425	0.918572	0.153046	0.202943
acne	sleep	Acne	Sleep disturbance	333	0.0333402	0.058526	1.0339	0.568905	0.621558
acne	alc	Acne	Alcohol use	120	-0.115057	0.095498	0.891315	0.228276	0.286976
acne	sud	Acne	Substance use	127	-0.124749	0.092726	0.882718	0.178511	0.232256
acne	adhd	Acne	Hyperkinetic	182	-0.151488	0.078302	0.859428	0.0530311	0.0766181
acne	psychoaff	Acne	Psychotic	44	0.10511	0.15766	1.11083	0.504971	0.563147
acne	personality	Acne	Personality	31	0.147161	0.188006	1.15854	0.433776	0.497506
acne	headaches	Acne	Headaches	537	-0.0288596	0.0467477	0.971553	0.537006	0.594762
acne	pain	Acne	Neck/back	1100	-0.0189843	0.0342685	0.981195	0.579588	0.631803
acne	abdominalpain	Acne	Abdominal	582	-0.0929131	0.0449764	0.911273	0.0388457	0.0589977
acne	fractures	Acne	Fractures	579	-0.0918391	0.0451404	0.912252	0.0418993	0.062331
acne	acne	Acne	Acne	395	0.1911	0.0547906	1.21058	0.000486969	0.00096993
acne	injurymusc	Acne	Injury musc.	755	0.0648434	0.0403309	1.06699	0.107883	0.150476
acne	asthma	Acne	Asthma	408	0.00896751	0.0531641	1.00901	0.866051	0.884323
acne	allergicrhinitis	Acne	Allergic rhinitis	653	0.00132282	0.0428023	1.00132	0.975345	0.975345
acne	laceration	Acne	Laceration/cut	893	-0.109078	0.0373524	0.89666	0.00349752	0.0061781
acne	naevusmole	Acne	Naevus/mole	528	0.0474215	0.0471471	1.04856	0.314502	0.383423
injurymusc	highgpa	Injury musc.	GPA top 20%	409	-0.336923	0.0539504	0.713964	4.23633e-10	1.46456e-09
injurymusc	university	Injury musc.	University	1700	-0.481187	0.03018	0.61805	0	0
injurymusc	depressive	Injury musc.	Depressive	400	0.0719905	0.0540613	1.07465	0.182977	0.237428
injurymusc	anxiety	Injury musc.	Anxiety	174	0.124445	0.0803367	1.13252	0.121371	0.165958
injurymusc	phobia	Injury musc.	Phobia/compulsive	63	-0.124067	0.131065	0.883321	0.343838	0.411389
injurymusc	acutestress	Injury musc.	Acute stress reaction	382	0.209004	0.0555269	1.23245	0.000167207	0.000348829
injurymusc	sleep	Injury musc.	Sleep disturbance	336	0.120658	0.0586417	1.12824	0.0396336	0.0593891
injurymusc	alc	Injury musc.	Alcohol use	155	0.176428	0.0855799	1.19295	0.0392496	0.0591801
injurymusc	sud	Injury musc.	Substance use	186	0.342528	0.0787208	1.4085	1.35406e-05	3.21256e-05
injurymusc	adhd	Injury musc.	Hyperkinetic	271	0.24932	0.0663303	1.28315	0.000170755	0.000354702
injurymusc	psychoaff	Injury musc.	Psychotic	43	0.159697	0.16014	1.17316	0.318651	0.387505
injurymusc	personality	Injury musc.	Personality	34	0.314086	0.181293	1.36901	0.083188	0.117385
injurymusc	headaches	Injury musc.	Headaches	547	0.0332852	0.0466659	1.03385	0.475681	0.535417
injurymusc	pain	Injury musc.	Neck/back	1107	0.0582509	0.0345188	1.05998	0.0915052	0.128373
injurymusc	abdominalpain	Injury musc.	Abdominal	609	0.00447522	0.0444241	1.00449	0.919758	0.927423
injurymusc	fractures	Injury musc.	Fractures	725	0.21134	0.0414773	1.23533	3.4815e-07	9.57412e-07
injurymusc	acne	Injury musc.	Acne	327	-0.0324185	0.0595862	0.968101	0.586399	0.634938
injurymusc	injurymusc	Injury musc.	Injury musc.	871	0.277484	0.0384378	1.31981	5.23581e-13	2.2426e-12
injurymusc	asthma	Injury musc.	Asthma	389	-0.00678571	0.0545659	0.993237	0.901032	0.910437
injurymusc	allergicrhinitis	Injury musc.	Allergic rhinitis	572	-0.0939378	0.0454816	0.910339	0.0388848	0.0589977
injurymusc	laceration	Injury musc.	Laceration/cut	1130	0.230308	0.0344925	1.25899	2.43792e-11	9.3647e-11
injurymusc	naevusmole	Injury musc.	Naevus/mole	426	-0.116751	0.0519359	0.889807	0.0245778	0.0386223
asthma	highgpa	Asthma	GPA top 20%	530	-0.219128	0.0481357	0.803219	5.30648e-06	1.32389e-05
asthma	university	Asthma	University	2417	-0.214098	0.0267985	0.807269	1.33227e-15	6.32174e-15
asthma	depressive	Asthma	Depressive	512	0.197945	0.04831	1.2189	4.17831e-05	9.45001e-05
asthma	anxiety	Asthma	Anxiety	193	0.0854026	0.0762595	1.08916	0.262759	0.325256
asthma	phobia	Asthma	Phobia/compulsive	106	0.322265	0.103228	1.38025	0.0017971	0.00326992
asthma	acutestress	Asthma	Acute stress reaction	408	0.13005	0.0535291	1.13889	0.0151188	0.0247943
asthma	sleep	Asthma	Sleep disturbance	418	0.238537	0.0530294	1.26939	6.85277e-06	1.68362e-05
asthma	alc	Asthma	Alcohol use	153	0.107665	0.0855824	1.11367	0.208382	0.264716
asthma	sud	Asthma	Substance use	187	0.254445	0.0779801	1.28975	0.00110261	0.00206048
asthma	adhd	Asthma	Hyperkinetic	259	0.210964	0.0670635	1.23487	0.00165668	0.00302578
asthma	psychoaff	Asthma	Psychotic	56	0.314141	0.141461	1.36908	0.026372	0.0411744
asthma	personality	Asthma	Personality	35	0.224775	0.177955	1.25204	0.206554	0.263779
asthma	headaches	Asthma	Headaches	610	0.0698812	0.0442354	1.07238	0.114162	0.15787
asthma	pain	Asthma	Neck/back	1242	0.0776614	0.0326346	1.08076	0.0173257	0.0279522
asthma	abdominalpain	Asthma	Abdominal	708	0.0881323	0.0413884	1.09213	0.0332215	0.0508835
asthma	fractures	Asthma	Fractures	676	0.0415222	0.0422436	1.0424	0.325645	0.393048
asthma	acne	Asthma	Acne	358	0.0328067	0.0570175	1.03335	0.565034	0.618725
asthma	injurymusc	Asthma	Injury musc.	798	0.0809477	0.039338	1.08431	0.0396144	0.0593891
asthma	asthma	Asthma	Asthma	458	0.0931531	0.0505244	1.09763	0.065223	0.0936733
asthma	allergicrhinitis	Asthma	Allergic rhinitis	725	0.0732155	0.0409135	1.07596	0.0735309	0.104673
asthma	laceration	Asthma	Laceration/cut	1084	0.0827543	0.0345618	1.08627	0.0166482	0.026949
asthma	naevusmole	Asthma	Naevus/mole	522	-0.0219356	0.0472817	0.978303	0.642694	0.694339
allergicrhinitis	highgpa	Allergic rhinitis	GPA top 20%	906	0.00943943	0.038345	1.00948	0.80555	0.834874
allergicrhinitis	university	Allergic rhinitis	University	4135	0.0742634	0.0221409	1.07709	0.000796174	0.00155382
allergicrhinitis	depressive	Allergic rhinitis	Depressive	607	-0.036136	0.0444323	0.964509	0.416057	0.4806
allergicrhinitis	anxiety	Allergic rhinitis	Anxiety	252	-0.0258245	0.0675056	0.974506	0.702051	0.748442
allergicrhinitis	phobia	Allergic rhinitis	Phobia/compulsive	114	0.0149116	0.0997145	1.01502	0.881125	0.894056
allergicrhinitis	acutestress	Allergic rhinitis	Acute stress reaction	518	-0.0159089	0.0478913	0.984217	0.739748	0.778344
allergicrhinitis	sleep	Allergic rhinitis	Sleep disturbance	491	0.0169713	0.0490742	1.01712	0.729471	0.770882
allergicrhinitis	alc	Allergic rhinitis	Alcohol use	198	0.0540839	0.0761692	1.05557	0.477674	0.536413
allergicrhinitis	sud	Allergic rhinitis	Substance use	189	-0.106237	0.0772659	0.899212	0.169147	0.221263
allergicrhinitis	adhd	Allergic rhinitis	Hyperkinetic	267	-0.0619165	0.0656945	0.939961	0.345941	0.411389
allergicrhinitis	psychoaff	Allergic rhinitis	Psychotic	67	0.115611	0.130523	1.12256	0.375753	0.441418
allergicrhinitis	personality	Allergic rhinitis	Personality	33	-0.226903	0.182383	0.796998	0.213462	0.27046
allergicrhinitis	headaches	Allergic rhinitis	Headaches	804	0.0133678	0.038951	1.01346	0.731451	0.77129
allergicrhinitis	pain	Allergic rhinitis	Neck/back	1629	-0.0124373	0.0286758	0.98764	0.664491	0.713112
allergicrhinitis	abdominalpain	Allergic rhinitis	Abdominal	933	0.0274967	0.0364329	1.02788	0.450415	0.512943
allergicrhinitis	fractures	Allergic rhinitis	Fractures	934	0.0498412	0.0364899	1.0511	0.171973	0.224353
allergicrhinitis	acne	Allergic rhinitis	Acne	451	-0.0371399	0.0512345	0.963541	0.468513	0.531054
allergicrhinitis	injurymusc	Allergic rhinitis	Injury musc.	944	-0.102219	0.0361096	0.902832	0.00464316	0.0080548
allergicrhinitis	asthma	Allergic rhinitis	Asthma	597	0.0257992	0.0447341	1.02613	0.564127	0.618725
allergicrhinitis	allergicrhinitis	Allergic rhinitis	Allergic rhinitis	1015	0.079412	0.0351714	1.08265	0.0239546	0.0377656
allergicrhinitis	laceration	Allergic rhinitis	Laceration/cut	1367	-0.0272323	0.0308632	0.973135	0.377585	0.442496
allergicrhinitis	naevusmole	Allergic rhinitis	Naevus/mole	790	0.0566536	0.0393244	1.05829	0.149677	0.200121
laceration	highgpa	Laceration/cut	GPA top 20%	411	-0.328033	0.0539228	0.720339	1.17671e-09	3.87432e-09
laceration	university	Laceration/cut	University	1956	-0.286583	0.029239	0.750825	0	0
laceration	depressive	Laceration/cut	Depressive	432	0.178312	0.0522014	1.1952	0.000635853	0.00124596
laceration	anxiety	Laceration/cut	Anxiety	176	0.154637	0.0796463	1.16723	0.0521915	0.0756308
laceration	phobia	Laceration/cut	Phobia/compulsive	75	0.113916	0.120623	1.12066	0.344967	0.411389
laceration	acutestress	Laceration/cut	Acute stress reaction	368	0.187563	0.0562394	1.20631	0.000852757	0.00164436
laceration	sleep	Laceration/cut	Sleep disturbance	347	0.202982	0.0576792	1.22505	0.00043291	0.000876688
laceration	alc	Laceration/cut	Alcohol use	166	0.385277	0.0827464	1.47002	3.22221e-06	8.20817e-06
laceration	sud	Laceration/cut	Substance use	211	0.573377	0.0742322	1.77425	1.13243e-14	5.17071e-14
laceration	adhd	Laceration/cut	Hyperkinetic	228	0.260734	0.0710888	1.29788	0.000244722	0.000504023
laceration	psychoaff	Laceration/cut	Psychotic	48	0.308372	0.151632	1.36121	0.0419833	0.062331
laceration	personality	Laceration/cut	Personality	26	0.0646918	0.203766	1.06683	0.750879	0.786635
laceration	headaches	Laceration/cut	Headaches	512	0.0605368	0.0479256	1.06241	0.206539	0.263779
laceration	pain	Laceration/cut	Neck/back	1077	0.103261	0.0349355	1.10878	0.00311907	0.0055706
laceration	abdominalpain	Laceration/cut	Abdominal	632	0.152398	0.0437205	1.16462	0.00049081	0.000973573
laceration	fractures	Laceration/cut	Fractures	646	0.189264	0.0434097	1.20836	1.30093e-05	3.11708e-05
laceration	acne	Laceration/cut	Acne	292	0.00489687	0.0625604	1.00491	0.93761	0.943458
laceration	injurymusc	Laceration/cut	Injury musc.	694	0.1172	0.0420103	1.12434	0.00527418	0.00908435
laceration	asthma	Laceration/cut	Asthma	329	-0.090636	0.0585666	0.91335	0.121726	0.165958
laceration	allergicrhinitis	Laceration/cut	Allergic rhinitis	571	-0.00971698	0.0455098	0.99033	0.830926	0.85386
laceration	laceration	Laceration/cut	Laceration/cut	958	0.141284	0.0367199	1.15175	0.000119276	0.000254315
laceration	naevusmole	Laceration/cut	Naevus/mole	399	-0.138073	0.0533802	0.871035	0.00969313	0.0162898
naevusmole	highgpa	Naevus/mole	GPA top 20%	1277	0.0715431	0.0333234	1.07416	0.0317988	0.0490148
naevusmole	university	Naevus/mole	University	5747	0.127395	0.0194436	1.13587	5.67726e-11	2.13007e-10
naevusmole	depressive	Naevus/mole	Depressive	783	-0.0939357	0.039776	0.910341	0.0181954	0.0291609
naevusmole	anxiety	Naevus/mole	Anxiety	333	-0.050074	0.0598794	0.951159	0.403015	0.469983
naevusmole	phobia	Naevus/mole	Phobia/compulsive	161	0.0805917	0.0861541	1.08393	0.349563	0.413664
naevusmole	acutestress	Naevus/mole	Acute stress reaction	697	-0.0178427	0.0421842	0.982316	0.672316	0.719914
naevusmole	sleep	Naevus/mole	Sleep disturbance	649	0.00141538	0.0435563	1.00142	0.974077	0.975345
naevusmole	alc	Naevus/mole	Alcohol use	243	-0.0223104	0.069748	0.977937	0.749066	0.786438
naevusmole	sud	Naevus/mole	Substance use	233	-0.195526	0.0704784	0.822402	0.0055325	0.0094955
naevusmole	adhd	Naevus/mole	Hyperkinetic	328	-0.11886	0.0599986	0.887932	0.047586	0.0697928
naevusmole	psychoaff	Naevus/mole	Psychotic	72	-0.143368	0.126543	0.866435	0.257233	0.319233
naevusmole	personality	Naevus/mole	Personality	49	-0.116416	0.153398	0.890104	0.447903	0.511285
naevusmole	headaches	Naevus/mole	Headaches	1014	-0.0446088	0.0351902	0.956372	0.204923	0.263084
naevusmole	pain	Naevus/mole	Neck/back	2203	0.00933757	0.0252323	1.00938	0.711334	0.755013
naevusmole	abdominalpain	Naevus/mole	Abdominal	1167	-0.0434141	0.0330137	0.957515	0.1885	0.243941
naevusmole	fractures	Naevus/mole	Fractures	1195	0.014589	0.0327929	1.0147	0.656404	0.705999
naevusmole	acne	Naevus/mole	Acne	625	0.0412188	0.0446013	1.04208	0.355402	0.419548
naevusmole	injurymusc	Naevus/mole	Injury musc.	1299	-0.0488386	0.0315043	0.952335	0.121088	0.165958
naevusmole	asthma	Naevus/mole	Asthma	749	-0.0371353	0.0405276	0.963546	0.359511	0.423366
naevusmole	allergicrhinitis	Naevus/mole	Allergic rhinitis	1317	0.0539495	0.0314555	1.05543	0.0863261	0.121459
naevusmole	laceration	Naevus/mole	Laceration/cut	1786	-0.038556	0.0274776	0.962178	0.160563	0.210603
naevusmole	naevusmole	Naevus/mole	Naevus/mole	1183	0.206534	0.0333456	1.22941	5.87477e-10	1.97458e-09

[truncated: 6 more sheets: Supplemental Figure 4, Supplemental Figure 5, Supplemental Figure 6, Supplemental Figure 7, Supplemental Figure 8, Supplemental Figure 9]
